# Supplementary material for: Transcriptome Analysis and GC-MS Profiling of Key Fatty Acid Biosynthesis Genes in Akebia trifoliata (Thunb.) Koidz Seeds
Source: Biology (Basel). 2022 Jun 3;11(6):855. doi: 10.3390/biology11060855 (PMC9220242; doi:10.3390/biology11060855)
Supplement: Supplementary file 1 [file biology-11-00855-s001.zip › Supplementary File(/Table S3.xlsx]

## Sheet: Sheet1
Table S3. Number of new genes annotated in the database
Annotated databases	COG	GO	KEGG	KOG	Pfam	Swiss-Prot	eggNOG	nr	All
New Gene Number	947	2438	1508	2289	2288	3055	3798	4087	4143
