# Supplementary material for: Transcriptome Analysis and GC-MS Profiling of Key Fatty Acid Biosynthesis Genes in Akebia trifoliata (Thunb.) Koidz Seeds
Source: Biology (Basel). 2022 Jun 3;11(6):855. doi: 10.3390/biology11060855 (PMC9220242; doi:10.3390/biology11060855)
Supplement: Supplementary file 1 [file biology-11-00855-s001.zip › Supplementary File(/Table S4.xlsm]

## Sheet: All.DEG_final
Table S4: Differentially expressed genes
GeneID	F1	F2	F3	S1	S2	S3	T1	T2	T3	U1	U2	U3	I1	I2	I3
Atr01G048600	2.45756	2.62945	3.4568	2.55978	2.623	4.27015	4.96866	5.35063	5.31667	7.08218	6.63038	9.12017	13.2228	9.6359	10.886
Akebia_trifoliata_newGene_1418	16.6493	24.8285	27.0759	11.2619	11.858	13.088	3.92523	3.59121	1.26596	1.54511	1.90952	2.16702	0.339536	0.78902	4.13457
Akebia_trifoliata_newGene_1419	0.330407	0.383257	0.388201	0.484135	0.329643	0.596674	0.914732	0.214055	0.273822	3.4201	0.307347	0.409628	5.6228	4.80518	1.35933
Akebia_trifoliata_newGene_5702	1.50974	1.26116	1.36592	0.729318	0.996377	3.39791	0.928431	1.6972	1.33748	0.113109	0.447453	1.33555	0.354274	0.041043	0.093439
Atr09G002480	1.01452	2.20559	1.4629	1.76956	1.44008	1.36913	1.33171	3.81114	3.13414	0.362718	3.5626	1.83022	0	0.259664	0.049755
Atr02G055980	0.117972	0.55532	0.253029	1.26979	2.15459	0.376858	4.96453	7.40623	4.77051	10.8325	4.05174	15.7394	0.606458	0.672049	0.730954
Atr05G008450	11.9837	5.04618	10.8324	118.952	112.196	8.85773	97.204	104.037	96.5827	107.08	91.8	122.556	0.781223	1.32374	0.741826
Atr16G032040	3.07552	3.92442	2.45225	4.62279	1.90398	2.90236	3.52917	3.5848	2.37677	3.21578	1.43348	1.45883	0.85323	1.11853	0.896355
Atr02G061900	46.7264	36.3141	42.1346	44.3183	33.611	36.9388	53.5288	38.261	34.8098	51.4062	63.084	49.5387	104.297	94.6952	124.322
Atr13G009770	548.828	536.475	466.621	423.857	343.612	425.354	720.502	502.728	393.721	77.9567	199.791	101.78	9.45504	20.8212	100.949
Atr15G038050	43.4419	33.3818	45.7337	49.5746	29.9261	9.03112	44.195	74.0171	61.0589	183.702	76.1374	136.4	22.4241	15.1066	16.2587
Atr01G052460	170.58	144.197	176.585	145.979	140.867	162.457	240.732	280.221	221.449	377.24	237.941	314.982	527.269	446.078	488.898
Atr01G005810	1.89653	1.34871	1.8545	1.44431	1.11441	1.25717	1.58517	1.93787	1.76141	2.35985	2.43416	3.12888	0.801252	0.596909	1.7458
Atr07G012170	2.56457	0.051696	0	0.177393	0.169089	0.027518	3.46269	1.97991	0.404705	0.068781	0.241678	0.248855	0.458288	0.200944	2.28679
Atr01G045470	3.92215	3.48758	2.55244	3.84632	3.35745	5.65796	7.87561	9.54516	7.55231	27.8686	24.2741	31.4748	38.8838	54.0931	36.6001
Atr15G011990	19.0817	14.4072	20.4394	36.8433	40.2649	6.51763	34.0149	37.7941	38.4074	24.9752	14.4996	24.2503	0.939352	0.478498	0.500157
Atr01G054150	5.97542	2.82079	2.81504	5.87876	5.52378	5.20412	3.32195	6.13636	4.2131	13.5774	15.5561	16.0202	11.5488	11.3028	18.0687
Atr14G026990	0.489236	1.02354	0.362557	0.11001	5.12619	2.42812	0.080256	3.31462	0.048756	0.021957	0.023615	0	0.226983	1.50879	0.362007
Atr01G003750	1.91213	2.75518	3.02237	1.79781	1.74872	2.11619	2.16567	4.19868	4.71081	11.1793	6.29604	7.43279	7.72526	8.83779	5.14031
Atr13G032000	30.2129	20.9333	22.713	22.3918	23.0893	28.2198	34.5083	36.1567	30.3796	43.4388	38.7874	45.3288	101.584	113.709	99.3846
Atr05G003540	4.63082	5.42761	3.58353	5.75027	3.2931	4.98067	7.48648	2.32108	2.84945	1.72821	2.16057	2.81904	3.87763	3.08053	8.01429
Atr06G012250	134.406	122.161	140.897	143.009	114.912	167.799	183.834	148.946	157.218	204.035	289.439	249.49	472.555	416.718	398.215
Akebia_trifoliata_newGene_7036	252.848	203.986	304.373	240.983	249.313	108.763	192.867	387.646	269.806	607.291	555.518	493.678	1240.11	931.612	1123.07
Akebia_trifoliata_newGene_5883	25.2336	29.4447	32.1797	19.1041	17.7243	29.4448	15.9519	6.66084	4.79548	0.043912	0.947493	0.802008	0	0	2.77616
Akebia_trifoliata_newGene_5886	7.0702	8.17142	7.28323	8.57181	9.53135	4.66308	11.6333	10.1457	11.768	4.86375	5.38194	7.86138	0.112233	0.120946	0.144011
Akebia_trifoliata_newGene_5885	2.42707	2.47139	1.64519	2.72727	3.89363	0.429868	3.96199	4.06797	3.82702	1.41741	2.30487	2.19906	0.152196	0.051327	0.331064
Atr12G020310	10.102	9.05472	7.99695	6.3049	6.50672	8.03008	5.46727	4.8967	6.30578	1.42817	3.17062	2.67724	3.33693	2.29468	4.23311
Atr08G035090	6.46216	4.62868	4.94227	7.43602	7.22222	4.45983	10.5155	10.8643	8.09059	19.1748	11.4137	13.9297	2.82261	2.86208	7.80744
Atr11G031250	5.18546	2.60325	3.40789	9.41136	6.9695	5.84169	9.30386	10.9633	10.0808	22.3318	21.1775	21.7142	10.8937	8.70274	5.0292
Atr09G032400	0.616302	5.03698	69.082	3.00059	36.4559	7.84779	26.4838	3.37404	6.00813	0.404264	0.139642	0.589495	0.431857	0.236731	0.403569
Atr16G002970	2.13244	1.98812	1.07971	0.980661	1.72789	1.44217	1.24088	1.86502	2.6566	5.20816	8.40531	9.22631	24.8392	32.307	46.258
Atr16G004720	11.1722	8.9548	8.89175	9.42492	10.565	10.8827	12.619	9.28078	7.47412	6.52576	4.92765	5.8149	11.5967	13.0073	9.81229
Atr04G033150	3.74852	3.20169	5.73561	4.76426	2.85131	1.57919	2.66708	3.21858	2.83139	5.88313	4.06006	4.43652	1.65307	1.38505	1.36326
Atr11G034150	3.87725	2.97004	3.29109	2.23558	3.07477	2.54854	3.86605	2.93405	2.68396	2.36416	2.5934	1.80849	2.01534	1.76204	1.13135
Akebia_trifoliata_newGene_6340	1.45775	1.34764	0.860098	0.781531	0.234205	0.940092	0.632496	0.48732	0.622693	3.07243	1.31493	1.65249	1.82414	4.41073	8.96674
Akebia_trifoliata_newGene_6343	4.94552	4.57089	5.23893	3.99194	4.00717	3.81417	4.71091	4.52072	5.03736	3.39508	3.81564	5.18235	12.1961	15.2472	7.15903
Atr10G000590	0.330066	0.654236	0.568275	0.420522	0.285453	0.20061	0.437518	0.108899	0.28787	0.291184	0.136486	0.081197	0.800434	1.30841	0.877246
Atr07G015230	6.34266	7.69785	8.31758	6.79464	7.8036	8.47981	10.9009	8.8384	10.5738	15.8841	14.9568	16.4472	18.9121	25.3365	16.0196
Akebia_trifoliata_newGene_3831	1.40958	1.30191	2.2217	0.957654	0.963771	0.604655	0.951259	1.18201	1.21476	0.750428	0.799037	0.431002	1.04571	1.06305	0.89289
Atr06G021850	0.81558	0.912506	0.885742	0.329579	0.366685	0.463211	0.413485	0.249105	0.301122	0.493646	0.49403	0.567598	0.562198	0.515615	0.545591
Akebia_trifoliata_newGene_4829	1.0455	1.30654	0.989768	2.25565	3.5946	3.28351	7.84156	6.12324	5.36744	5.06804	5.16721	4.55979	3.09947	5.24635	2.8891
Atr11G035200	4.94071	2.84715	4.95482	4.02963	3.62543	2.84017	3.89023	3.78776	4.8086	9.46073	7.539	6.11173	1.85196	0.409329	0.758027
Atr16G003730	6.24637	8.88574	9.25143	5.76611	4.74197	4.87648	4.65091	6.40602	7.16966	8.4274	8.86088	8.67358	5.16095	3.73725	6.26081
Atr09G015080	4.60815	4.19775	3.55205	4.08063	3.76488	0.914911	1.80086	4.25538	3.05827	3.60384	2.24936	3.84407	1.64359	0.693309	1.96684
Atr07G014540	18.4145	15.4325	18.5579	44.0057	42.6248	20.5725	19.6945	27.4005	26.2971	36.4387	29.9337	29.8196	10.3242	9.54913	8.3481
Atr04G028640	0	0	0	0	0	0	0.515454	1.1205	0.392797	4.24095	17.2264	9.39494	0	7.27201	9.72761
Atr05G005470	75.6703	54.5342	74.6834	59.0062	52.3963	60.5488	195.549	61.4601	38.8017	5.01745	13.5572	1.57859	2.15787	2.13702	19.1978
Akebia_trifoliata_newGene_5066	71.9344	151.454	120.322	100.589	17.1435	105.4	112.181	11.1447	30.5382	1.1421	0.88125	2.6544	0.583968	0.988074	1.11269
Atr02G004250	13.3305	11.0337	13.4286	9.39051	11.0828	5.7111	11.2092	14.7638	11.1813	8.51752	9.04025	12.9406	6.09925	8.82442	4.08374
Atr06G003220	16.7688	15.626	14.7337	14.5001	14.5828	19.6603	24.5206	23.9557	23.0157	32.3116	23.9622	25.8555	45.3938	49.52	34.6083
Akebia_trifoliata_newGene_2874	0.767497	0.708216	1.45936	0.161676	0.363308	0.10575	0.167719	0.094029	0.248765	0.074144	0.102778	0.016338	0.034435	0.306075	0.090733
Atr01G022530	9.35377	7.74172	12.0024	13.6096	11.6296	7.45128	13.6092	18.4907	17.5545	10.5246	10.2316	10.5428	3.91837	5.91502	6.46579
Atr04G008430	166.619	110.999	123.244	69.2407	74.245	0.490058	28.9304	24.7701	37.008	14.3066	10.8365	7.94934	7.53128	2.39341	2.47714
Atr16G034270	1.13152	0.783748	1.17802	2.41493	0.963784	0.70113	4.31155	3.82963	4.06145	1.41521	1.30877	1.38364	0.248628	0.993767	0.36977
Atr11G038510	58.1483	122.648	99.085	91.8748	15.2315	96.9039	105.419	9.53618	24.8871	0.457218	0.267528	1.71297	1.00523	0.975728	2.42416
Atr09G010300	2.49123	3.30776	4.30658	2.78126	2.1054	2.82185	2.93799	2.66693	1.72478	1.47081	1.57493	0.830142	1.87471	1.80706	1.80352
Atr10G004690	48.2782	79.3819	58.2774	24.8492	24.2631	51.8403	19.0172	11.3164	21.9184	0.865447	1.53214	2.22176	8.48564	16.3492	22.3563
Atr06G001630	5.13708	5.23581	4.87329	3.01193	1.75714	2.86069	1.96898	5.29287	4.58681	30.7854	24.7456	20.6677	25.8888	35.8944	32.7559
Atr11G040290	9.67358	7.81661	107.495	7.33059	7.33474	9.69753	6.25443	9.28792	34.0891	7.02019	7.04626	7.32394	4.00307	3.68022	4.8349
Akebia_trifoliata_newGene_3588	2.98294	2.94089	4.67252	4.95191	3.28479	0	1.18881	1.36057	2.00683	2.69742	0.581631	0.331568	0.238202	1.32534	1.71585
Akebia_trifoliata_newGene_3580	15.5185	10.572	12.6817	14.0468	18.4734	17.9831	19.6987	29.9982	22.9729	71.817	53.1549	39.7194	65.524	56.3887	38.4129
Akebia_trifoliata_newGene_3583	2.07167	1.37728	3.12716	1.81617	1.04558	2.14343	1.69392	2.33868	1.68028	1.53999	1.78347	0.710721	1.50579	1.79806	1.42315
Akebia_trifoliata_newGene_3587	18.2959	22.9396	33.9883	22.8094	19.7578	61.295	13.8988	17.0346	14.9304	10.0825	5.54293	10.954	4.17065	5.57633	6.84961
Atr09G001020	9.38535	7.61801	10.0187	4.46415	4.61752	5.3051	10.4391	9.01924	7.03136	3.47498	6.67347	2.10577	7.02253	3.00289	6.07305
Atr14G004600	17.1561	15.1926	15.1205	16.3786	15.9775	12.3243	17.4738	24.0981	23.5401	32.7805	31.6392	35.3213	38.8646	42.3008	44.0135
Atr01G009970	19.6497	14.3294	15.9491	21.1754	18.1347	17.942	28.2144	34.3249	30.5099	120.698	48.6414	75.4739	43.3675	18.3082	37.8068
Atr06G002630	2.94577	2.84461	3.91313	5.38261	3.72041	5.05425	5.25323	7.1669	7.576	4.86665	5.55366	5.5681	2.68852	2.30815	2.10802
Atr02G053110	29.8102	29.731	39.2473	56.7168	52.1347	20.3963	70.5596	79.1899	85.2303	47.3058	35.7052	40.8772	5.15814	3.93028	3.23894
Atr04G040000	0.592824	0.574441	0.805642	0.80334	0.550795	0.437146	1.03328	1.14817	1.39059	1.629	4.28104	2.662	4.08438	5.06692	1.68752
Atr01G063750	164.226	141.576	160.721	184.936	156.525	132.072	118.08	159.107	125.778	205.794	141.584	181.102	79.6526	71.9834	75.5155
Atr01G067070	57.6247	54.4914	124.98	15.9131	15.7488	21.645	12.3564	5.98421	3.55794	6.40779	3.30586	2.59475	1.22651	0.389333	3.89239
Atr06G015370	6.57296	2.09246	0.574643	2.4363	5.01852	5.46884	2.03583	6.89085	7.67648	10.2624	8.89917	12.8228	18.595	30.4066	96.3166
Atr15G033710	2.01746	1.65076	2.32096	1.4247	1.19968	1.01155	1.34994	1.81109	1.64351	3.59885	2.55742	3.0135	6.37919	5.73198	5.34373
Atr04G036880	7.02133	7.22004	7.63647	1.58808	0.807773	0.924098	0.309508	0.973896	0.89358	2.61002	1.69362	0.90134	0.442991	0.234373	15.4995
Atr14G030170	21.5167	20.6109	16.8099	14.1213	13.4519	18.478	21.5333	17.5401	14.992	33.4569	27.5044	32.0313	59.7785	48.8442	55.1442
Atr11G029920	1.32583	1.22192	1.6428	1.01699	1.4825	1.76595	2.79012	1.96279	3.23718	1.31796	0.809846	0.96067	2.16487	1.21712	1.17094
Atr02G001830	2.05411	2.03545	2.30579	2.57816	1.99181	1.70498	3.64241	3.93421	3.43719	10.5876	8.13507	10.5147	15.9879	14.416	8.81036
Atr05G030190	0.378532	1.06235	0.649354	0.070779	1.18249	1.24519	0.706293	1.13913	0.310905	1.20721	0.465446	0.413315	2.53751	5.91431	3.32477
Atr07G011250	4.64043	3.44624	5.28109	1.76952	1.56182	2.24053	2.54256	1.66115	1.28016	2.31087	2.22454	2.69007	2.35843	2.29054	1.49174
Atr05G045640	0.072685	0.0397	0	0	0	0.03822	0	0	0	0	0	0	10.5687	8.43836	6.45909
Atr01G055770	0.254873	0.752659	0.249171	0.872507	0.411979	1.73223	1.74939	1.61991	1.95828	0.295538	0.1358	0.604972	0	0.047585	0.022239
Atr16G032680	10.349	9.36296	9.29126	6.71725	4.8328	5.51112	3.47979	4.81549	5.22678	6.85306	7.24251	5.68944	4.24842	4.31899	5.22403
Atr08G043280	89.6843	80.423	60.552	103.323	91.151	96.7185	107.7	128.558	126.071	563.616	650.175	541.871	584.98	864.461	591.732
Atr16G033880	6.22295	3.84286	2.57603	31.6267	21.478	16.3848	11.2637	21.9749	13.0608	77.8706	68.7999	50.9492	28.306	31.7589	33.9755
Atr11G039320	80.5439	146.009	119.937	109.756	34.8189	114.39	125.135	34.0915	49.6675	23.7222	23.3889	27.1927	27.2454	28.8768	24.9769
Atr02G011840	22.1563	16.6065	21.086	23.7029	27.1327	21.8582	40.8406	66.8326	48.3349	38.4291	26.6807	33.2195	34.3337	37.4185	24.8924
Atr09G003510	0	0	0	0	0.455334	0	0.445384	0.768359	1.56419	2.90649	2.15399	1.9962	0.285714	0.389887	1.16144
Atr08G033610	21.2877	22.326	25.9916	21.0196	18.9155	19.3398	20.3109	25.6818	23.6363	44.322	38.8089	40.7091	66.558	75.6196	61.0273
Atr07G024670	1.48716	1.18449	1.60948	1.6497	1.67835	0.89291	2.30811	3.10686	2.10805	4.84367	4.85187	4.80828	9.64959	7.66213	7.30915
Atr05G051680	2.71906	3.72366	2.93047	0.799086	0.53586	3.04649	0.484883	0.723508	1.12411	0.278307	0.246013	0	0.098084	0.174883	0.100076
Atr08G043840	1.05939	0.331514	0.997546	0.660278	0.343452	1.09021	0.638183	1.0967	1.40655	0.947761	0.698764	0.610438	2.80203	2.93995	9.6206
Atr03G054330	2.21111	2.70992	2.52781	2.25959	1.90618	4.827	2.68047	2.85447	2.47258	6.88069	6.18015	4.28409	14.9725	12.8102	19.559
Akebia_trifoliata_newGene_532	10.9497	4.39968	3.60986	4.55029	7.24804	4.78039	4.38099	2.871	2.09585	2.93187	1.9022	1.45924	0.78978	0.449718	8.42212
Atr13G001570	1.73191	3.99573	3.90747	0.997706	0.543353	1.86706	1.80852	0.90324	0.688331	0.366342	0.474871	0.46069	0.189926	0.334586	0.581223
Atr07G000650	9.51741	8.15824	8.1965	8.92299	10.0886	7.18086	14.7922	15.171	15.0021	11.5786	8.82507	11.1651	3.61267	5.27913	5.51851
Atr09G040670	41.4742	42.2188	39.2918	48.3766	40.8231	47.0935	57.6584	48.2091	52.3381	100.586	99.8525	100.872	175.037	165.843	149.643
Atr09G022450	3.04459	3.61254	5.19297	1.87452	1.82517	5.74409	1.71279	1.30599	1.51028	0.799263	0.782147	0.173667	0.155529	0	1.61932
Atr03G000630	1.24323	0.617598	2.12567	1.6317	1.01543	2.72607	2.04377	4.44807	2.44654	6.37777	2.86337	4.03231	7.14328	6.66845	3.24095
Atr07G005060	8.43824	7.23132	9.16943	10.7677	8.82213	5.80242	9.90746	15.3836	11.0793	27.8373	27.0009	24.7168	18.9022	15.8697	18.1432
Atr02G003910	5.58849	4.61369	6.1258	6.30817	5.83791	7.17672	10.5546	9.77161	10.6594	13.9813	8.85771	9.82596	19.1423	20.0123	19.1823
Atr14G035200	72.7427	102.945	129.655	61.411	52.1621	103.278	43.8566	41.2452	46.3525	1.17587	1.7044	3.01126	0.055089	0.099061	0.378167
Atr05G050100	29.3899	25.332	25.8887	25.0675	19.7233	18.5594	22.4686	30.8701	23.0472	69.9892	62.38	60.7161	152.385	139.878	101.024
Atr05G049970	5.33919	5.09151	5.94752	3.62963	4.24379	4.88119	5.5763	5.61347	4.76082	7.90218	6.64505	9.49478	14.9293	15.1371	13.3922
Atr04G007490	41.3826	33.8246	39.1454	79.2564	69.4433	64.587	59.5302	58.7426	54.1328	66.3091	51.5521	54.6103	23.2004	23.4349	30.1216
Atr13G013450	0.137817	0.201004	0	0.019695	0.143118	0.167623	0.126128	0.263044	0.116391	0.922938	5.91518	3.77093	3.41339	4.6697	3.67295
Atr11G034310	6.28423	4.61446	5.75654	7.48977	4.23121	5.44665	9.99139	8.39646	9.39642	19.2593	13.1265	17.0382	2.7822	3.17562	4.86644
Atr05G031900	3.71146	2.85425	2.99884	0.733016	2.67052	2.42874	3.19762	2.51216	2.25656	1.32777	0.719608	1.37188	4.3455	6.96432	2.72749
Atr09G039050	0.290479	0.78348	0.362027	0.061598	0.27363	0.381529	0.208607	0.225433	0.126372	0.778268	1.45359	0.390691	2.8485	2.0295	5.712
Atr11G029830	3.56562	3.35263	4.12413	3.61537	2.91725	4.14106	5.37251	3.65305	4.09914	1.19067	1.86337	1.83235	1.86009	1.37524	2.24223
Atr02G034660	10.7691	14.3535	13.9018	6.05199	14.7896	11.1635	9.56186	6.12661	10.3822	4.55106	6.89656	8.83205	7.6777	9.68199	7.97179
Atr01G043590	212.725	186.711	248.391	232.845	208.917	188.838	163.914	225.223	173.403	215.485	151.906	178.081	45.2448	31.921	27.0637
Atr06G020980	0.879646	0.572923	0.475674	0.620212	0.891726	0.637202	0.86087	1.15513	1.26602	2.04257	0.477686	0.587071	2.54166	4.9634	2.70185
Akebia_trifoliata_newGene_6774	4.21734	2.54691	1.81507	1.7395	1.40494	6.12957	2.84255	5.06734	1.6459	25.3188	47.2864	6.30487	3.01547	43.5369	9.26121
Akebia_trifoliata_newGene_6775	9.42765	1.54633	0.974996	4.49032	0.998908	5.50687	9.88025	6.17867	3.25721	32.7261	25.162	32.8581	10.4564	11.4081	12.3484
Akebia_trifoliata_newGene_6778	14.801	19.1844	16.3261	3.74116	15.0608	11.6682	1.37833	11.044	8.10534	3.62812	6.02971	2.21973	1.04464	5.84851	2.43948
Akebia_trifoliata_newGene_6779	0.591534	0.518634	0.774913	0.951794	1.42431	2.18164	2.63949	2.02542	2.36845	0.5911	0.750349	0.899803	0.164339	0.371962	0
Atr11G037570	51.1574	119.07	108.692	83.8806	17.2824	84.0522	101.414	18.5752	46.6327	9.20153	8.15754	11.2518	0.152776	0.02814	0.623804
Atr02G060150	9.98629	8.12619	10.3324	5.92053	6.50352	5.16994	8.26652	8.23508	8.36357	15.7768	12.5002	11.2196	53.1119	43.6864	43.9633
Atr09G038090	13.9043	9.40367	12.5015	14.433	7.5637	8.15538	20.0938	21.1284	14.7845	17.3487	16.4909	19.726	3.55355	9.22673	3.8269
Atr06G016850	3.61566	3.30673	3.25313	1.45218	1.53653	1.30081	2.22349	1.91494	1.92618	7.09562	4.41556	3.85826	8.89511	6.91432	6.68893
Akebia_trifoliata_newGene_5511	3.08502	4.93878	6.29608	9.03302	7.43686	3.95213	6.74623	8.82613	10.0387	7.2257	4.17871	6.60838	0.306651	0.161366	0.099764
Akebia_trifoliata_newGene_5510	0.937697	0.165233	0.274383	0.618154	0.645067	0.123068	1.0881	0.56032	0.168663	1.85762	1.777	2.19779	1.97331	2.81604	21.0371
Akebia_trifoliata_newGene_5519	0.308652	0.27062	0.275959	0.255624	0.321178	0.42416	0.632195	0.809857	0.412078	0.334565	0.083968	0.484781	1.17333	1.29071	0.875479
Atr07G021290	0.380402	1.06288	1.78358	1.19977	1.94535	2.01308	1.90213	1.84849	2.36701	5.26367	0	1.7297	5.03283	3.45806	5.57807
Akebia_trifoliata_newGene_1202	0.086258	0.285149	0.403957	0	0.815971	0.233816	0.555991	0.185575	0.692967	0.831651	0.432322	0.457613	2.54653	3.84202	5.48209
Atr03G050510	22.4636	19.5843	29.0531	22.2458	16.3999	17.9561	18.5373	20.8252	35.0726	74.762	34.6351	54.3899	56.6934	57.3629	183.346
Atr11G038280	73.6162	136.769	109.679	109.759	37.5199	110.353	126.693	37.2015	53.0288	11.5817	18.7639	16.9099	0.18742	0.101019	1.05968
Atr10G015070	0.58692	0.514704	0.166917	1.52148	1.23838	0.33793	1.3824	1.03909	0.900885	2.84923	1.71585	2.72637	6.02846	8.61451	9.99105
Atr10G011790	1.79091	1.33522	2.15158	1.31086	2.0121	1.3035	2.346	3.59147	2.9194	2.83582	1.89891	1.49194	0.110799	0.432199	0.398555
Atr04G015000	0.360576	0.20163	0.884353	0	0	0	0.120072	0	0.197737	0	0.299677	0	2.44044	2.56264	2.65312
Atr08G028320	26.2383	34.0527	28.6416	20.5417	12.8721	20.8653	20.462	9.83143	7.54177	0.462761	1.15466	0.909011	0.58319	0.34626	1.05161
Atr10G029940	0.473713	3.13673	33.8717	1.92425	12.3442	4.40108	11.5273	1.8048	3.05602	0.584834	0.555541	0.269115	0.347734	0.1768	0.268669
Atr11G039150	69.8548	138.237	112.557	96.2181	21.0987	105.836	111.992	18.961	33.5771	6.86037	7.0654	11.0865	7.66266	9.23932	7.98624
Atr01G019810	4.70943	5.93282	6.45733	4.01634	3.91322	2.34745	1.68126	2.80953	3.61045	0.99926	1.92814	2.35906	0.667201	0	0.108551
Atr11G035860	3.68601	4.14692	4.00879	1.70965	2.98886	3.76523	2.73345	2.96552	3.68917	1.55227	1.96068	2.00647	3.83444	3.67325	2.99746
Atr11G030330	231.487	206.575	373.431	630.344	481.607	282.732	559.573	760.418	772.602	546.968	288.705	638.236	17.5794	18.7821	15.078
Atr02G006860	33.7604	37.4841	34.3844	21.1329	26.0813	27.6569	33.5432	30.7401	30.5561	54.7222	71.0753	61.8502	96.2238	105.089	84.8224
Atr11G000830	1.65631	1.37481	3.90656	1.41706	0.225955	0.474695	0.145914	0.435553	0.599938	0.116701	0	0.110375	0.192772	0.546855	0.118764
Atr06G045380	9.23081	6.95126	9.43084	9.0981	8.1829	7.18044	11.1039	14.463	12.2094	21.2328	15.0962	17.0852	23.5363	25.2427	21.5039
Atr02G007400	6.37577	8.56025	8.64251	4.49456	3.61514	4.92577	3.45972	3.39237	4.48314	2.21565	2.0154	2.99738	1.34919	2.22423	2.01218
Atr02G040160	0.084359	0.111561	1.05921	0.025837	0.483315	0.234769	0.6015	0.427035	0.478879	0.018899	0	0	0.091278	0.10744	0
Atr03G049350	6.92018	6.89441	6.80713	5.79913	7.41547	6.78224	11.1932	9.42303	10.3408	11.4143	12.2426	14.8458	20.0734	21.2718	19.7687
Atr03G037590	0.884026	0.809785	0.842146	0.309924	0.44059	0.980559	0.444037	0.411809	1.03858	1.10767	1.31731	0.877546	3.72505	4.8448	4.61989
Atr07G042090	1.82561	2.68925	1.93623	1.11986	0.602793	2.67443	1.24906	1.43879	1.32695	2.50077	3.87962	3.03939	2.15135	2.28474	5.78887
Akebia_trifoliata_newGene_5884	12.9162	7.63793	11.0302	10.0555	6.8922	14.6966	7.70249	7.32348	7.91967	7.90171	3.85271	2.73527	11.039	4.38305	4.16163
Atr11G034050	2.69882	9.19708	10.3247	1.2234	0.456237	7.34488	0.713337	1.54725	0.741874	0.796369	0.844562	0.961793	0.747585	0.607205	0.331911
Atr01G005850	2.04265	1.52801	3.00803	3.03219	1.6421	0.590841	2.83493	2.99918	2.73938	5.68955	2.64845	4.36614	1.30915	0.957924	0.807451
Atr10G000410	6.04968	6.78163	8.03086	4.80428	4.51945	4.30158	6.63368	5.634	6.04668	6.3435	6.49411	5.96235	12.8619	12.7704	14.8165
Atr04G038170	6.67775	5.26973	6.52677	10.1938	8.26378	6.10929	7.83391	13.0385	9.12184	19.741	15.7449	19.7532	6.86366	5.29649	6.79551
Atr01G064580	7.45028	8.94632	8.16211	5.67737	6.45446	4.27914	4.59539	3.98655	5.25385	3.67208	4.70403	2.97147	5.40865	6.22011	5.88349
Atr11G038080	47.0262	116.808	106.042	78.7196	15.4096	80.2857	92.3754	11.1646	36.8506	3.36594	4.26556	6.38656	3.21171	3.59694	1.52785
Atr05G038350	0.084876	0.4559	0.208339	0.171193	0.381104	0.497244	0.350488	0.291531	0.51025	1.77422	1.09999	1.10555	4.02654	3.7416	2.54954
Atr03G048910	1.02475	0.955868	0.935374	0.902827	1.27746	1.28009	1.1919	1.16902	1.52258	1.72642	3.02251	1.05575	3.55442	4.0719	2.31256
Atr11G003710	5.24818	4.7512	3.47558	3.49251	1.77806	4.4756	7.84629	11.5338	11.4908	105.501	39.7579	76.7417	617.889	725.003	892.552
Atr16G004130	0.562535	0.865723	0.101634	1.78687	1.43829	0.279267	0.897644	0.933301	0.383888	2.52276	2.11073	4.42053	3.41421	4.15378	2.13999
Akebia_trifoliata_newGene_2934	8.49999	8.34697	12.4027	8.82424	10.5707	9.19497	12.7672	14.5421	20.2001	11.7149	13.5194	24.9879	22.5517	35.2382	22.1563
Akebia_trifoliata_newGene_2935	0.020154	0.156121	0.065966	0.274474	0.08091	0.117194	0.2553	0.450629	0.271518	0.475271	0.751931	0.612401	1.57975	1.44785	1.86559
Akebia_trifoliata_newGene_2930	6.29267	3.84031	3.52535	11.3793	10.8714	5.44336	13.9369	26.015	10.3032	18.7639	15.9676	11.2809	4.21748	3.83381	7.68811
Atr16G005290	0.076622	0	0	0	0	0	0.102365	0	0.088154	0.965123	0.824067	0.937742	0.754597	1.63103	1.04755
Atr04G034290	6.99986	7.61367	7.44985	2.69963	3.13441	3.01051	5.16615	6.83573	6.36531	5.66089	6.98715	3.66004	2.82352	2.69346	3.99421
Atr04G049130	22.306	17.7613	20.6617	19.4301	19.6016	21.0174	21.5495	32.397	29.2164	38.4707	43.6666	45.3983	18.3502	17.2486	16.7918
Atr08G012510	7.12579	4.50941	6.15393	4.34487	5.78493	7.63938	4.99111	10.3428	8.17461	10.0574	9.64805	6.32343	2.85521	4.14437	4.20442
Atr02G011530	5.97407	6.59969	6.63396	3.3299	2.88147	3.99664	4.34648	4.52815	3.09102	3.97671	2.85809	3.54998	7.40636	9.95177	8.42211
Atr12G000710	1.31328	0.950886	1.56662	0.368813	0.358476	0.366384	0.687931	0.45452	0.203096	0.450329	0.498771	0.32976	1.3419	1.315	1.39114
Atr12G031160	17.0154	20.3993	24.8254	12.9877	14.6352	24.2015	17.9121	16.5358	15.5166	10.9788	10.4515	11.3965	16.6671	19.1392	16.2483
Atr03G057370	18.1467	17.7978	22.7342	20.1733	17.992	18.285	22.2254	25.1338	28.7699	58.8254	38.3078	49.9187	70.4593	66.0699	61.6763
Atr09G000540	18.3458	22.3764	27.3161	16.8421	12.6089	17.3312	10.0936	8.9807	11.4753	11.9627	7.73611	13.2269	6.5251	9.0068	7.83095
Atr09G034890	3.67903	4.57427	4.30445	7.41018	5.01623	7.57437	9.69793	11.5032	10.6076	6.77348	6.06906	7.82568	1.80409	2.19211	2.08697
Atr04G040830	1.20669	3.95875	3.23287	4.33404	6.74962	5.18179	5.42448	12.3587	1.20389	4.6958	38.7075	5.91752	0.309222	0.17251	0.064402
Atr11G040310	2.7564	3.00572	2.70214	2.05153	1.70822	2.55468	2.76027	3.2553	3.40141	5.00474	6.90238	5.31531	8.90733	8.29682	7.06809
Atr15G037170	0	0	0	0	0	0	0	0	0	0	0	0.200193	1.4324	0.988311	0.969956
Atr01G057740	5.18943	5.58687	4.56357	2.88337	4.90164	5.93745	3.49702	3.67479	5.61915	0.872205	1.38438	1.42248	0.537282	0.389562	1.21677
Atr13G019590	5.36649	4.77325	3.8252	4.18222	0.271167	1.38533	0.33263	2.22037	1.71007	1.08887	0.811791	0.134072	2.09172	1.11665	0.713994
Atr01G064910	0.802168	0.548024	0.157812	0.413957	0.06223	0.245687	0.432814	0.349573	0.200635	0.720859	1.78137	0.107245	3.35639	2.47629	4.5622
Atr13G035120	7.05287	8.88678	7.54228	13.4006	13.9875	15.1552	16.8949	19.2541	20.7518	11.3956	11.0556	9.75115	3.88294	3.14147	8.89821
Atr02G013390	7.4269	3.58932	2.03298	4.20594	5.69641	5.55048	5.49962	5.58124	5.42643	4.78588	6.2319	6.84337	1.96028	2.90536	1.4871
Atr02G011090	4.02958	3.02797	3.54615	5.42477	5.33229	3.05571	6.00199	5.46106	5.69308	5.09825	4.0253	4.66574	1.11744	1.26174	1.80073
Atr09G033310	3.7178	5.02846	5.48914	2.8057	1.99005	2.56584	3.87149	4.30235	2.3413	1.9874	2.1092	1.89866	2.65934	1.56088	4.59419
Atr14G033300	21.0885	21.6919	22.2719	22.3447	28.8832	34.5882	41.9523	34.1061	35.1787	48.963	50.1395	52.4708	66.4136	72.4336	51.5169
Atr07G004900	26.8821	26.7218	22.9817	38.0648	34.6866	36.1576	37.6289	42.7273	54.3008	41.0257	52.3984	55.4206	22.8261	28.9876	21.6829
Atr15G034480	59.2441	51.4119	38.0788	50.1874	63.3289	56.6437	66.1522	86.2488	89.401	131.242	110.232	114.303	300.479	298.225	246.682
Atr12G038140	0.532872	1.51814	1.63091	2.17382	3.85449	2.86838	5.50953	4.75649	3.7562	3.40801	2.4948	2.54801	3.10798	3.62806	2.00991
Atr16G010350	19.8427	21.7622	29.6211	22.4611	29.5989	21.7961	29.8494	40.2675	32.1047	77.0261	53.5368	56.3733	130.952	117.97	80.0747
Atr15G033100	6.11236	4.54629	4.60382	4.78863	4.109	4.75349	3.02521	3.76236	4.16902	3.27096	2.85184	3.75338	0.890357	1.75253	0.671465
Atr15G036400	143.071	156.848	175.245	225.004	145.634	135.144	292.666	207.373	219.097	310.036	325.269	252.176	520.303	519.37	396.423
Atr09G036630	43.2678	35.2979	25.7579	43.9827	43.1378	40.25	85.3862	86.4907	72.5741	75.1666	75.8259	90.5586	69.9709	74.801	63.8498
Atr13G002710	10.1689	7.60451	7.13399	8.45149	7.91627	8.67455	11.0224	18.3918	17.1247	29.4555	21.9153	25.8314	30.2443	35.5889	14.8711
Atr02G050890	0.862654	0.373561	1.06235	0.261006	0	0.987293	0.196126	0.164833	2.52269	1.0202	0.274693	1.61965	2.86026	2.53137	28.1932
Atr07G001340	0.738737	0.486076	0.592113	0.718425	0.890972	0.383735	0.987569	1.87293	2.1647	3.14007	1.26039	2.79173	2.42546	2.65586	16.6112
Atr07G002530	506.205	415.337	418.86	528.854	409.695	447.336	785.64	932.397	920.642	1254.76	1181.61	1240.45	1209.69	1034.19	1224.74
Atr12G037130	46.6105	39.6802	39.7435	36.8064	32.5407	33.1453	33.5262	45.087	41.2569	28.2075	21.9207	26.7792	12.6368	12.9706	27.5261
Atr01G053670	6.22945	4.21621	4.71995	3.99263	4.1708	5.69698	4.93835	7.04965	5.09292	15.9573	14.3672	12.939	27.9107	28.9928	19.2346
Atr09G032670	21.2873	18.7164	21.6473	10.1043	10.8551	11.1334	9.566	12.0728	9.74094	17.1575	12.2186	13.7492	13.2786	13.2767	20.1851
Atr04G045090	243.797	239.202	229.752	169.243	170.616	235.44	150.407	63.6342	67.4808	3.77565	12.5348	15.2923	0.547621	0.127998	22.2897
Atr16G032490	0.633158	0.578828	1.41341	0.02877	0.190335	0.155228	0.134012	0.13453	0.091631	0.255843	0.313655	0.137229	0.77777	0.681393	0.48022
Atr14G001510	9.50946	7.25949	7.54	7.05863	6.04193	27.4932	13.3932	7.58215	11.3018	18.7092	18.5094	23.5942	22.0478	33.286	34.7059
Atr04G044940	6.5799	3.32797	5.09181	4.09764	4.64219	2.56605	13.478	9.1581	9.12948	14.9718	15.0204	7.54844	3.18201	5.15177	1.87013
Atr06G013570	30.5939	28.1929	23.6996	25.3406	25.5337	27.2289	32.2522	29.6335	33.6977	25.4498	21.7707	30.8012	12.0604	14.0558	19.0906
Atr13G018960	2.65869	1.69861	2.22042	1.48739	2.32529	1.8139	1.89221	1.25474	1.88994	0	0	0	0	0	1.1439
Atr01G054580	7.8512	10.2646	7.36366	6.56887	5.96161	7.96488	8.08967	8.70484	16.242	15.9212	16.8805	11.2659	25.5254	33.7118	19.1681
Atr03G010840	17.2071	16.7373	18.4172	10.1412	10.6561	7.14443	7.91739	6.97515	7.96479	8.84768	8.31546	8.74957	6.49148	4.7813	4.77585
Atr06G000960	1.23724	1.29293	1.87799	2.42139	1.83964	3.35518	4.26285	3.20473	3.92741	3.42069	2.79765	2.73714	3.64961	4.17106	2.52673
Atr08G004700	12.5165	13.6662	10.0624	16.7631	13.4336	13.9131	21.5327	17.264	20.6831	8.32142	10.4289	8.91846	5.2267	7.66779	16.6226
Akebia_trifoliata_newGene_8232	6.32534	4.82718	8.77413	6.50883	6.62398	7.07577	8.51331	9.8131	8.91111	8.58847	6.76813	5.75402	2.95412	3.05555	2.16838
Atr06G013370	25.0987	21.7407	20.8598	25.1613	24.7863	22.4298	48.7237	46.0498	31.5493	92.9154	93.402	75.364	124.698	144.965	90.8585
Atr13G001430	52.6825	44.5251	32.2752	38.3573	39.3994	37.1684	63.8713	77.086	55.174	111.217	139.415	121.964	232.194	295.827	198.251
Atr05G048900	3.32245	1.79852	2.94499	4.11638	4.4192	1.00242	5.08236	5.3689	4.33827	10.1004	4.13967	6.87465	0.163587	0.226118	0.065949
Atr01G050160	11.9123	13.873	11.4811	12.5055	12.8089	13.1977	15.6537	17.2726	21.2836	33.4829	31.4181	36.2125	38.248	41.6395	25.4996
Atr02G058860	9.18628	9.3044	10.9082	7.79732	7.15062	7.5778	8.82854	10.7445	11.9885	7.28	6.60818	8.42781	3.99098	4.74716	4.67645
Atr07G001880	0.83289	1.28777	1.20655	1.34226	1.47995	1.55795	2.58466	2.08918	2.91962	0.656161	0.796086	1.17804	0.799478	0.676235	0.527002
Akebia_trifoliata_newGene_8238	121.144	132.439	130.085	252.536	234.05	291.682	277.461	556.794	421.518	1315.93	993.681	698.368	1049.13	945.341	530.095
Akebia_trifoliata_newGene_6933	54.9586	74.4403	102.98	42.9523	43.1978	46.9794	29.4858	31.5041	34.6876	5.81125	5.93748	4.13478	0	0	0.060373
Atr12G031200	10.1559	7.8351	9.93272	8.05098	8.052	13.5089	10.37	13.3086	13.7916	18.3125	20.5885	19.5547	28.6001	28.5013	24.0161
Atr01G012870	3.4562	2.62788	2.756	3.4925	3.35957	3.20099	2.84604	3.60203	2.35152	9.57011	9.01037	9.25783	7.71007	6.39178	8.91107
Atr05G051460	0.452002	0.839873	0.843301	0.25786	0.254562	0.405518	0.22389	0.143149	0.199965	0.400207	0.178264	0.315513	1.29386	0.65898	0.931003
Akebia_trifoliata_newGene_4823	0.143269	0.06496	0	0.144104	0.283726	0.22946	0.523689	0.775441	0.301104	1.51493	0.501693	0.29882	3.33892	2.17175	1.06931
Atr12G005260	10.5511	8.46362	11.0944	5.3306	7.17408	5.92167	7.5985	9.06348	8.09303	11.8525	5.85939	6.36663	25.2058	38.1377	20.6696
Atr09G039290	3.83871	3.36332	3.36777	1.65313	1.74415	1.49927	1.77839	1.9378	2.30012	4.71963	2.51547	2.8926	8.30662	9.84147	7.1161
Atr08G002010	13.8244	11.7096	13.6139	16.558	14.9528	11.9957	17.5292	27.9753	19.4948	78.0732	73.8257	58.8471	70.1077	69.3163	46.7059
Atr01G049630	38.1527	31.2806	45.6295	31.5442	32.3024	30.4881	85.57	81.6262	47.4227	40.816	34.5306	25.6719	58.3349	40.6801	37.2653
Atr16G014320	0.513914	0.389202	2.11154	0.526331	0.832148	0.651306	2.11413	1.30724	1.2051	0.034898	0	0	0	0.128108	0
Atr02G061700	6.00894	5.33129	5.43632	8.29144	8.87092	6.70361	9.11875	13.5038	13.564	27.8979	23.2285	21.888	25.4854	26.0574	24.4295
Atr03G000390	0	0	0.050849	0.087097	0	0.084128	0.215613	0.048917	0.199113	1.32121	1.76682	0.887049	0.966762	5.10766	2.19944
Atr11G034290	0.312819	0.066332	0.363996	1.42795	0.966071	0.450309	1.29297	0.75722	1.35185	0.539003	0.8332	4.67657	1.0168	1.72424	2.89921
Atr16G015980	1.46726	1.20594	1.46152	1.08855	1.45982	0.8931	1.94769	2.20225	2.66983	1.7525	1.75578	2.88515	5.08592	5.32488	3.30172
Akebia_trifoliata_newGene_7302	3.12335	3.14838	2.09105	5.15307	2.62315	2.4684	6.65156	9.1413	5.80061	7.61528	2.30869	7.6339	1.68797	2.38636	3.35405
Akebia_trifoliata_newGene_7306	2.30441	2.15977	2.75327	3.05303	3.32292	2.83003	6.69213	5.19478	4.20434	4.95838	3.02645	5.51095	8.81964	10.5538	5.40834
Atr01G039780	2.42252	2.37894	3.43888	0.848378	2.34827	2.24459	3.09131	2.99757	2.69641	2.7022	1.11791	1.37135	1.6791	1.84329	1.48635
Atr06G043410	10.9598	13.7824	17.2613	13.5763	14.1633	17.7088	20.366	16.5816	16.9672	9.173	7.55783	9.47541	4.04499	4.52239	3.74994
Atr14G028980	6.64992	8.15583	9.24431	6.52997	5.63065	5.51957	4.27578	5.02489	4.60047	4.9803	6.06967	5.24827	3.72531	4.57792	2.71256
Atr05G008690	1.53078	1.65357	1.62661	0.861297	0.985533	1.59126	1.34547	0.7253	0.796632	0.878056	0.630504	0.716629	1.34541	0.987597	0.762358
Atr06G009510	13.9212	11.2782	11.0894	12.1599	7.3222	9.95617	5.87947	8.1934	5.98796	2.30975	3.05497	3.72056	0.838594	0.640507	1.12541
Atr03G031890	1.45127	2.45141	2.24588	1.59293	2.12059	3.44747	2.89097	3.33477	2.58974	7.48759	8.13308	5.92411	10.351	9.19755	13.5468
Atr03G014280	24.8242	37.7341	30.428	27.7649	23.5284	26.7088	24.2596	24.783	33.6121	21.2636	20.4051	19.8474	10.2783	11.1426	14.3493
Atr01G045940	11.0163	11.1365	12.994	3.43703	3.19113	3.60444	4.79182	4.5313	4.30864	4.46823	2.7438	3.36815	8.91525	10.6892	4.92112
Atr04G017700	13.8093	15.4765	16.9182	20.8403	15.8178	17.7734	24.3979	28.5404	28.9824	22.9439	21.8285	24.0041	44.4827	29.2239	62.8483
Atr04G049730	54.0396	52.8007	81.1146	77.3183	46.1737	104.303	38.3387	13.5161	18.1198	2.23917	5.85735	1.51468	7.17438	7.718	9.90844
Akebia_trifoliata_newGene_4540	0.557628	0.871337	2.26155	1.92176	2.62975	2.672	3.61227	4.82568	3.55143	1.02397	2.03208	1.8554	1.10376	1.21105	0.344126
Atr05G001250	43.1556	28.498	23.1531	90.3822	103.641	111.231	145.477	185.595	174.623	185.211	187.482	133.559	130.207	139.037	89.2442
Atr11G019990	0.742676	0.8833	0.801814	0.651386	0.447191	0.570233	0.393469	1.33796	1.04902	0.341646	0.429341	0.311694	1.88901	1.23706	2.59921
Atr01G013390	0.942818	0.981594	0.507688	1.76242	0.826747	1.55234	3.01808	2.71529	3.01214	0.801449	7.14969	2.02576	8.03047	4.44297	9.044
Atr16G001770	26.9494	32.1842	21.8108	30.8488	27.8995	39.7897	52.637	33.0552	44.3854	43.3547	32.8071	56.8242	100.824	99.8938	68.4409
Atr05G008030	7.95113	6.99187	9.55764	10.6727	9.39357	10.1535	13.4768	15.571	12.5834	21.906	13.7969	14.0421	27.7303	36.7343	20.8979
Atr15G034770	15.1315	15.0776	10.3272	12.8543	20.2223	21.8443	7.81522	14.9717	9.42941	38.1054	59.7336	47.0565	47.1298	57.6853	109.354
Atr15G006920	3.15158	1.67857	2.44231	3.32204	1.59219	2.94493	3.34221	3.29345	2.41204	3.22263	1.28732	2.38538	10.4014	3.23648	11.4674
Atr06G003610	13.3084	12.9359	18.975	17.5209	15.0585	13.3958	13.0713	22.0628	17.9385	16.094	15.7715	14.9431	3.94	3.55974	5.6048
Atr06G006220	13.7094	9.86513	11.5444	14.7141	14.1593	15.587	23.8669	24.3878	24.0317	41.0828	24.0305	33.0268	29.1845	40.7856	45.3946
Akebia_trifoliata_newGene_5493	22.0113	18.8698	19.6869	20.3953	15.3681	17.6229	41.8636	36.9334	32.4256	73.8815	33.8301	30.3384	59.1902	74.7117	59.6361
Atr01G070220	2.42473	9.33533	8.13863	6.84953	11.2228	8.07373	11.2939	14.3683	14.4978	23.4646	18.7209	23.2679	15.0618	11.2152	15.926
Atr05G013430	1.49965	1.25803	1.12654	0.599743	0.586111	0.697855	0.546888	0.5764	0.685784	0.751807	1.13653	1.00642	1.61971	1.37135	1.74524
Akebia_trifoliata_newGene_7890	0.831181	0.3825	0.312377	1.21307	0.696277	0.440404	0.624713	0.680892	0.678475	0.072167	0.251368	0.193167	0.039711	0.18715	0.167789
Atr04G048060	1.35256	4.7415	4.7389	0.49492	0.919562	3.56813	0.950417	0.826974	1.01597	0.554602	0.391314	0.601386	0.070235	0	0.210445
Atr10G001350	35.3343	33.5707	33.5707	26.794	24.7028	22.5907	22.647	25.9101	27.2351	23.7348	29.6318	31.5584	18.2156	15.0958	12.6635
Atr05G045720	2.60391	4.428	4.87745	1.2013	1.25853	0.660807	1.12677	1.34747	1.38732	0.46586	0.548018	0.471176	0.147442	0.171225	0.065618
Atr03G049960	0.081455	0.449825	0.122595	0.121125	0.047303	0.358024	0.132425	0.111116	0.203282	0.0517	0.106964	0	1.72866	2.00126	3.13367
Atr14G004590	1.02426	0.558148	0.805464	8.23874	3.56716	0.356558	9.39849	10.3972	9.61202	12.9088	21.3909	14.3561	0.846034	1.57307	1.4682
Atr11G040150	59.2194	1.58408	100.588	92.7767	1.07956	97.867	0.437845	1.4532	26.7349	0.829523	1.50092	1.50751	0.119796	0.055085	0.193944
Atr02G057470	2.88612	3.82295	3.23874	4.04066	2.60526	4.28597	2.09113	3.75402	3.95942	5.72634	9.11586	2.78651	13.4395	15.551	16.6553
Atr12G010670	35.373	23.4257	27.1013	34.7137	31.7448	25.856	49.9314	58.6581	49.7815	81.2953	57.1342	58.8669	113.821	115.55	100.284
Atr16G023260	1.44712	1.38719	1.06312	1.22208	1.16904	1.05994	1.5492	1.55523	1.67698	2.42873	1.0577	1.826	0.742652	0.494554	0.216462
Atr02G003350	1.86837	2.02706	2.66358	1.55835	0.834036	0.710709	1.60423	1.93083	1.64893	2.56934	1.46472	2.28979	0.189075	0.135664	0.293691
Atr10G036970	4.30633	4.3302	3.93138	3.89632	3.37183	3.86001	3.61145	3.53779	2.45931	1.1985	2.7205	2.55334	0	0	0
Atr01G054140	43.06	45.2247	42.1895	50.0847	42.9918	38.2449	52.4139	55.3891	55.9693	19.5858	21.9808	25.1378	1.14615	2.03595	2.92896
Atr15G036500	3.71773	3.13553	3.61638	2.98411	3.69186	2.43245	3.86764	3.02777	2.88002	2.36	2.3864	2.61519	2.34941	1.74939	2.43029
Atr11G031760	10.374	9.86998	12.3042	5.3107	7.4008	12.8821	13.8431	10.1942	10.1967	2.22386	2.35701	3.38155	0.489241	1.11846	0.879241
Atr14G028200	1.16208	0.4231	0.478905	1.29656	1.05358	1.10906	1.48124	1.2959	0.485983	5.16655	7.26745	9.34432	17.4073	17.6565	6.82942
Atr12G024100	13.9118	13.5748	10.2228	12.6795	13.8218	9.2683	13.8038	13.348	12.0854	7.37722	6.78677	9.10693	6.37274	7.25945	9.50263
Akebia_trifoliata_newGene_6857	1.43458	1.19804	3.37434	1.3072	1.29911	1.30824	1.21213	1.23434	1.33591	1.30586	1.12371	0.860346	0.753611	0.923334	0.785959
Akebia_trifoliata_newGene_6851	0	0	0	0.558612	0.638106	0	0	0.154891	0.073523	3.79357	1.57524	2.14705	0.454048	0.406496	0.756675
Atr06G004150	8.00084	6.72373	7.13349	10.539	6.15122	8.07128	9.18659	10.3963	9.70034	16.9441	16.5621	17.7105	28.7277	25.5082	25.3953
Atr01G046300	5.35762	11.5954	13.3283	10.3925	6.7672	12.2555	20.378	29.6124	39.7941	48.7999	77.3079	50.6402	84.8345	63.3056	85.538
Atr12G013370	6.64114	4.24362	3.10227	1.62117	1.18726	0.730245	1.53706	0.674293	0.635959	0.732633	0.578691	1.51999	0.320739	0.273959	0.492196
Atr10G018640	1.00528	1.16906	1.10443	0.567962	0.347484	0.411037	0.597132	0.440709	0.476708	1.52659	1.18966	1.74595	5.87627	4.56811	3.07232
Atr03G047260	4.70199	5.0483	2.81453	4.20094	2.95377	2.79398	2.92645	2.90925	2.76872	0.990436	1.16636	0.840253	1.01725	0.628617	0.421713
Atr02G039670	17.9228	11.6161	16.5922	10.1446	4.64403	7.25651	5.4599	8.8579	5.98219	15.5258	7.05944	10.3704	12.1672	11.619	9.81678
Atr10G041390	82.3332	78.8288	75.996	69.4293	64.4987	54.37	52.4058	49.592	43.3907	48.9571	60.3296	56.7529	34.2031	34.0879	68.1493
Atr06G000670	0.311273	0.248642	0.143065	2.26275	0.991578	0.466918	0.501601	1.06531	0.575934	27.2284	12.2375	10.3819	5.54787	4.37447	5.44551
Atr09G013250	0.925512	0.499668	0.512151	1.51147	3.58417	1.76626	8.30412	5.55363	4.01705	1.73592	1.255	1.30973	5.22576	2.13483	2.38069
Atr09G040840	6.22535	4.61169	5.32431	4.42973	3.64846	3.14316	4.15147	8.24082	5.29433	15.9331	15.2627	10.4906	16.5171	16.0425	18.8428
Atr03G049140	12.2594	8.64543	11.8579	5.84426	6.30314	8.84767	7.22455	8.99949	7.13301	20.5849	22.1996	19.3803	17.8944	23.1514	27.4173
Atr03G032970	22.7148	19.5577	21.4011	20.7354	18.1035	19.0816	22.4928	18.236	17.6143	12.3924	11.4799	13.2217	14.9739	15.0408	16.5696
Atr01G002980	0.109833	0.257263	0.465546	0.81965	0.274076	0.186925	2.12011	1.61315	1.80361	1.08495	1.345	1.86692	0.258143	0.429829	7.60929
Akebia_trifoliata_newGene_9002	0.608673	0.247049	0.274034	1.28735	0.877431	1.46233	1.53322	1.63699	1.10347	0.548034	0.47973	0.74237	0.072503	0.043611	0.253654
Akebia_trifoliata_newGene_9001	1.13201	1.35739	4.94044	2.12543	2.83865	6.08516	6.7888	7.20495	8.29088	0.312561	0.841531	1.65332	0.401366	0.751543	1.79005
Atr01G056670	6.98256	9.67425	8.29457	1.31346	1.39037	1.63823	0.750519	0.448003	0.463326	0.396442	1.09145	0.347528	0.15822	0.187673	0.465795
Atr13G002460	4.34754	3.57008	5.42374	0.885591	1.59158	1.79365	2.95835	3.44194	2.18851	0.692282	1.04091	0.647814	1.64238	1.35611	1.21455
Atr08G002970	40.1512	41.8216	44.271	26.1364	24.4446	30.4283	24.4289	18.1	23.5505	27.0609	20.9856	29.0807	14.9217	17.2835	14.1902
Atr13G006380	42.8223	35.3628	39.8181	39.6485	34.9443	46.4515	51.198	61.7698	47.8876	96.3937	70.4963	82.5767	100.14	115.918	116.997
Atr11G038820	102.363	155.378	134.184	132.003	45.0977	126.99	136.213	42.1831	54.8926	38.0454	51.4356	43.4261	58.5113	65.3943	221.898
Atr16G031280	6.8868	8.81775	8.41926	6.86212	5.85853	6.9444	8.11697	12.409	12.768	14.5558	10.9287	13.2832	15.2417	19.8378	26.9112
Akebia_trifoliata_newGene_5065	68.5178	131.356	107.28	98.8301	21.1362	102.182	111.411	18.1392	31.7963	15.3913	9.38904	9.24145	10.3217	10.3537	7.03318
Atr01G067140	11.289	9.42485	11.9474	9.42294	10.1683	11.039	13.2717	15.7229	17.1275	29.1955	29.3802	24.9074	28.2173	34.5566	37.8235
Atr02G004140	9.30267	5.91239	7.44051	6.84031	6.05022	6.86835	11.5738	12.7692	14.6605	24.0346	29.7163	26.6544	51.6912	62.7634	73.0521
Atr01G066230	9.00403	9.25643	9.07751	8.51293	11.3787	10.0474	15.2605	15.8381	17.5983	19.4629	21.6669	22.9452	29.3068	34.5028	24.2184
Atr02G051450	41.3938	35.2169	33.6327	24.2547	19.3644	22.403	11.7333	15.4985	17.7822	7.80805	8.86063	9.11706	10.0584	6.32307	13.6843
Atr02G049610	0.917822	1.08596	1.08246	0.607855	0.529811	0.322491	0.46253	0.836005	0.272698	0.538461	0.915892	0.341143	2.60661	3.28374	2.80266
Atr04G044740	12.2275	10.4241	11.9645	10.4246	11.1994	10.2027	11.2557	16.299	14.9343	33.8801	25.6013	26.2312	38.0707	42.3414	39.5519
Atr03G057500	18.8015	14.22	17.985	16.8096	16.2815	24.8465	29.2447	25.3437	21.0026	46.3465	35.2133	35.3465	72.6376	44.3394	59.4287
Atr01G069910	2.58533	2.31879	2.39828	4.55566	2.69742	5.3837	1.8785	2.55048	3.04239	3.35545	2.97641	1.85441	0.681136	1.3624	1.06341
Atr04G037540	4.467	3.24025	4.02048	3.62219	2.1758	1.86589	3.41643	2.41	2.09773	2.53754	2.32682	3.7415	1.52347	2.29351	1.94202
Atr08G042740	8.16298	8.97457	7.07038	8.07151	8.98848	6.5378	8.84406	8.55245	7.98663	9.37699	9.20407	9.02957	15.9973	15.288	33.1083
Atr02G013720	0.161054	0.084795	0	0.402091	0.259324	0.711445	0	1.09411	0.374078	7.25359	39.7065	5.91811	42.4962	20.2421	54.3825
Atr12G002960	17.2199	13.6285	16.6409	17.5032	10.5779	13.3282	39.4968	42.0776	42.0979	62.9688	93.466	48.1069	63.4884	75.7039	62.0273
Atr14G030270	0.458067	0.319093	0.746193	0.141089	0.40689	0.254776	0.369383	0.306829	0.421983	1.23318	0.807731	0.830017	1.86626	2.75531	1.1712
Atr09G034910	9.30377	7.70022	7.86117	8.08751	6.03278	5.64853	8.14292	5.47587	7.19372	2.01931	1.82518	2.70349	1.88868	1.94269	3.53212
Atr08G040420	21.5214	14.9811	57.0311	1.45913	0.807877	2.14364	15.2023	4.33811	0.314239	0	0	0	0	0	1.68213
Akebia_trifoliata_newGene_837	0.877469	1.16153	1.75838	0.522281	0.505952	1.86561	1.56213	0.689464	1.48417	0.213135	0.203064	0.295271	0.084091	0.301257	0.502578
Akebia_trifoliata_newGene_834	2.56994	2.3079	0.72949	5.98026	4.63353	1.79013	5.07769	2.84386	2.84428	2.00037	2.62841	2.90317	1.05633	0.772531	1.79265
Atr05G049520	18.4423	11.3765	15.222	17.9049	11.0217	8.70489	6.12334	6.16524	6.45417	2.21399	1.01251	3.39764	0	0	0
Atr02G052900	8.24121	7.2785	10.9849	7.82532	6.65018	6.94881	7.69038	8.29631	7.29085	5.92397	5.3804	5.86573	4.6381	4.59421	6.94471
Atr03G015190	1.71517	0.506169	1.80489	0.703974	1.69524	0.732902	1.54434	1.60899	0.77953	1.91027	1.12179	1.54291	4.02758	4.78334	2.90285
Atr04G047210	4.72525	4.8974	6.29817	3.64463	4.70339	5.16481	4.90576	4.33479	3.95536	4.13676	3.73902	3.61351	1.74686	1.4382	2.09893
Atr09G031980	2.83025	2.10501	2.58024	2.71888	2.48588	2.81294	2.58479	3.01868	2.63186	2.87551	3.26673	2.95486	1.50072	1.04646	1.40143
Atr01G010720	2.78061	1.90248	2.86623	3.75564	2.44883	2.60051	4.22539	3.78283	3.17018	8.34979	6.53913	6.96932	9.15062	8.88261	8.30141
Atr11G026330	0.962941	0.692899	1.54534	2.81361	2.06024	1.52617	3.3319	3.1083	4.04622	3.73678	1.67716	3.50302	1.50278	1.17847	0.584025
Atr01G068740	0.131724	0.133633	0.203025	0.668225	0.542347	0.182433	1.14155	1.02248	0.906744	1.00473	1.93429	0.560889	0.454583	0.652957	0.554344
Atr09G038350	25.7524	18.0091	23.8201	37.0216	17.8756	24.8011	15.6731	30.7607	20.5389	24.0738	29.8058	16.014	7.65167	18.7811	13.3465
Atr13G009080	40.4663	34.5428	46.1249	37.8044	37.5611	30.2607	32.8724	40.5028	31.3185	32.2483	29.0976	31.3025	20.4095	24.3575	21.8536
Atr13G001250	4.56362	4.8652	5.62914	4.81439	4.29674	6.33237	4.51929	4.10365	3.84671	2.11932	2.29003	2.81083	2.482	2.47757	1.58293
Atr16G033390	28.1619	28.6446	31.3164	18.6911	16.882	12.9434	16.6317	12.695	8.82989	8.46401	3.5073	12.2493	0.521183	1.79229	22.3099
Atr13G002500	7.28725	7.15924	11.6902	9.07375	7.67942	12.4239	7.69027	19.5142	16.4111	4.90848	5.74129	8.19102	1.40876	0.707645	2.23434
Atr07G048470	3.2858	2.49428	4.56422	5.1128	3.86028	5.11337	3.91427	5.96416	7.79293	4.59493	3.46847	4.62792	9.14045	9.14118	11.436
Atr04G050500	8.13698	6.28422	8.51612	8.95486	6.84548	8.22517	4.97216	10.0694	10.6941	21.5545	21.0153	23.3895	14.706	15.6632	12.0184
Atr02G056100	41.0662	30.0088	33.6155	36.7756	36.4491	27.5041	29.4419	46.8528	40.3506	80.1006	75.0167	86.3662	85.8244	103.789	90.5315
Atr05G046600	43.4863	38.605	29.8305	29.7025	32.0186	32.8177	34.145	39.0171	34.8925	35.376	26.6938	33.4651	24.7028	21.2503	23.3869
Atr01G048680	78.5414	66.4795	79.8833	42.9677	41.872	37.6294	46.2801	45.4715	40.4325	59.0505	46.6549	52.7336	39.35	34.0807	66.5737
Atr02G060580	13.9456	15.2168	16.4877	18.0797	19.0348	21.6081	30.3687	30.8893	28.2711	35.9541	32.8036	31.5469	41.4116	42.2952	46.2467
Atr01G013400	0.029028	0.021304	0.128299	0.058166	0.082465	0.308621	0.086042	0.090652	0.097825	0.680598	0.55325	0.762696	0.036429	0.145874	0.144281
Atr02G029780	0.197175	0.121997	0.253941	0.485345	0.608471	0.306855	0.716723	0.716901	0.325576	0.59805	0.006186	0.079682	1.65446	1.69412	1.70504
Atr01G069160	35.1743	36.6723	35.6973	52.7648	48.6016	34.0215	60.8412	70.2755	52.8362	144.432	152.295	96.6427	122.128	92.743	89.0186
Atr09G036400	3.15995	3.48393	4.04582	2.02641	1.89352	0.255985	0.340967	0.102759	0.422874	0.064367	0	0	0	0	0
Atr01G044560	17.6315	18.8883	15.7428	23.5418	26.9516	21.646	38.616	41.1092	41.2257	57.0709	41.0485	54.0956	3.70593	2.16938	2.70424
Atr01G048020	13.7936	15.787	14.4033	14.7939	17.0096	18.176	18.1083	19.289	21.7919	28.6209	25.4092	29.423	51.5672	56.0006	50.4808
Atr07G001130	40.3847	53.2234	47.2565	19.44	20.5725	11.2143	8.16898	8.94302	16.8646	0.518826	0.384778	1.29032	0	0	0
Atr13G000610	379.976	389.281	695.671	856.36	772.833	367.685	703.972	1298.18	781.112	2345.26	2022.83	1352.72	694.117	541.907	363.676
Atr13G033680	12.3548	12.438	10.369	5.25347	4.32635	5.32789	3.4661	3.64725	4.05425	5.12102	2.66148	4.0983	3.02013	3.97531	4.11997
Atr01G053420	9.82599	8.64808	11.973	9.81851	6.61446	8.78901	9.24831	4.26882	8.19295	12.1881	10.9182	10.9153	4.96776	7.21876	6.08694
Atr02G026170	2.9971	2.99197	2.94982	2.22609	2.21427	2.64381	1.8071	2.51722	2.32559	1.48958	1.38166	1.88414	1.13728	1.09974	1.47788
Atr03G001990	3.30713	3.58231	3.19875	3.21546	1.44179	3.00959	2.82197	3.79197	2.79142	3.23703	2.33341	1.59739	1.4564	2.31348	1.25779
Atr01G004260	8.63271	7.87989	7.56157	5.61286	6.21548	7.2837	8.35628	6.2584	5.97352	3.27238	2.36724	2.40804	3.68522	3.74123	4.61972
Atr16G026490	1.63689	1.5457	1.80023	0.675506	0.573948	1.04838	0.9796	1.66812	1.7044	1.57414	0.992264	0.811895	2.52103	3.0767	3.50929
Akebia_trifoliata_newGene_150	1.15114	1.20555	0.625493	1.9937	1.91849	0.220429	1.96365	1.8946	1.70954	2.6705	2.12361	2.71481	4.77611	4.068	1.96996
Atr06G025070	21.9345	20.6377	18.6883	23.3328	21.8747	7.78945	23.0434	22.0545	21.0219	17.2481	17.5203	15.1397	0.136386	0.360034	2.82414
Atr14G028040	0.422585	0.240824	0.632572	0.493724	0.981357	0.035303	0.486436	0.504642	0.555309	0.359278	0.171936	0.297007	6.07038	3.20816	2.58187
Atr12G027610	22.2658	24.7831	29.2853	17.1004	21.0184	22.8485	22.2167	19.6608	17.6974	16.7845	17.6277	19.722	12.2242	13.1932	15.8342
Atr03G006400	2.56178	3.15932	4.27315	2.4999	2.27987	0.544982	1.26822	1.65325	1.59227	3.39194	4.0145	4.06599	3.43632	0.981669	1.42751
Atr05G051340	2.75019	2.56913	2.74797	1.95733	2.2536	2.92776	3.61184	2.88118	3.56493	5.58816	3.86238	3.99924	7.42012	8.92966	6.04192
Atr13G004610	9.15264	6.9274	3.22741	19.1677	18.5061	7.27066	35.0363	25.8484	23.1884	18.2851	6.9675	15.9707	0.416897	0.090596	8.65892
Atr16G008680	6.58173	7.74634	5.60361	14.5695	14.5379	10.2785	22.2129	26.4508	24.941	51.4209	46.5165	51.5835	24.9529	20.9889	41.6705
Atr11G034480	16.2863	15.8178	16.5826	11.2514	10.7918	10.9377	9.5984	9.76993	10.4788	12.8652	10.7049	13.4368	8.83075	8.75074	11.1861
Atr02G001660	2.2162	2.51281	1.49646	3.93554	2.97209	3.02401	5.31457	6.71627	7.99018	3.27489	7.15269	6.66433	0.287691	0.153735	0.64026
Atr03G040960	10.2433	7.956	7.9664	5.73441	4.28463	0.976033	2.11348	4.53521	5.53195	1.36493	1.72714	2.80942	2.21316	0.970614	0.737291
Atr04G016150	1.00003	1.54534	1.31149	2.55609	0.976551	2.67896	5.29029	2.8798	4.10422	3.62654	5.74735	5.25039	2.34093	3.56661	3.61366
Atr03G004900	0.86109	0.853344	0.72083	0.865176	1.31243	0.057888	0.900485	2.00376	2.00587	0.913889	0.47129	0.419781	1.67166	0.947963	0.501085
Atr07G035010	3.10094	3.40732	3.85042	4.45506	4.79103	4.29396	2.07087	4.06297	5.25073	2.59573	12.5828	12.1876	12.552	11.6734	9.56185
Atr06G014470	69.0164	77.8326	74.5928	70.1981	77.2323	125.237	70.6346	69.2345	69.6461	40.6709	43.7147	63.6848	50.9778	46.5032	21.8487
Atr11G034730	31.4611	26.236	31.1645	25.0581	17.9362	22.8814	20.8706	21.6574	20.1103	19.0459	23.3203	27.3348	12.1284	13.1032	22.407
Akebia_trifoliata_newGene_5977	0.373668	0	0	0	0.270089	0.145651	0.044917	0.506901	0	0	0.036967	0.089054	0.485956	0.565003	0.893701
Atr09G038830	1.4353	0.968228	1.3628	1.19453	1.79601	1.10205	3.40335	3.44024	3.26166	4.44471	2.79325	3.27725	6.87185	5.44667	5.64114
Akebia_trifoliata_newGene_1611	0.034176	0.092739	1.84206	0.164202	0.90549	0.14661	0.509974	0.276088	0.448233	0.06089	0.059761	0	0.063108	0.024807	0.009497
Akebia_trifoliata_newGene_1616	0.166534	0.123487	0.268829	0	0.825621	0.500318	0	0	0	0	0	0	3.57226	3.34143	1.2722
Akebia_trifoliata_newGene_1617	2.49322	2.27914	2.28177	0.745807	0.586	2.56728	1.20277	1.04362	1.33772	0.830804	0.595348	1.13005	0.056751	0.036302	0.128308
Akebia_trifoliata_newGene_1615	0.398604	0.031899	0.600698	0.080615	1.02546	0.148215	0	0.050972	0.110705	0	0	0	2.85274	3.11751	1.97317
Akebia_trifoliata_newGene_1618	0.165741	0.472606	0.981782	0.618115	0.734511	2.40358	3.01364	2.44748	1.98192	0.75158	0.713285	0.518502	0.882144	1.01143	2.00496
Akebia_trifoliata_newGene_1619	0.12461	0.210394	0.256865	0.115161	0.165331	0.396769	0.717528	0.489449	0.441608	0.160741	0.152014	0.157124	0.310473	0.346329	0.474911
Atr14G018730	2.20499	2.13157	2.27005	1.8817	2.2417	2.24697	3.02746	2.97211	2.6861	4.21987	3.74246	4.07709	10.1165	9.41383	7.26349
Atr11G021380	7.41084	9.80115	11.7737	6.24762	8.03849	9.09466	10.9768	8.53909	10.2714	16.9385	13.4431	13.2287	33.8063	35.0717	26.9168
Atr02G055310	3.52378	4.60131	4.5887	2.80157	3.10351	2.73621	1.25402	3.19222	3.04727	4.85133	2.53054	2.34275	2.47224	1.08216	1.12896
Akebia_trifoliata_newGene_7519	0	0	0	0.02361	0	0	0	0	0.290745	20.4985	6.63319	9.36309	80.6506	98.1626	54.4595
Akebia_trifoliata_newGene_7512	3.4873	2.40063	1.02784	5.92822	5.26453	3.497	8.28076	5.42849	7.22216	8.31363	6.05278	6.00692	2.13591	3.98769	6.56766
Atr13G001650	14.9942	17.8332	17.966	19.8658	16.9095	16.8745	21.5725	24.5778	25.3581	46.89	42.8075	46.6078	42.8576	53.9924	45.5847
Atr06G002570	7.03278	3.89341	2.99657	6.39262	5.37002	3.69441	8.4408	14.5415	10.3198	64.2319	55.4942	63.8727	80.9746	115.577	110.287
Atr15G026650	5.5914	5.12667	7.15942	3.88179	4.93749	5.49052	5.20281	4.48008	4.53495	3.19882	3.4553	3.43631	3.40007	3.94307	3.04954
Akebia_trifoliata_newGene_8225	2.92311	1.69653	1.56667	0.730355	0.732684	0.718074	0.841871	1.11434	0.979619	0.571403	0.339197	0.425293	0.03206	0.216232	0.556817
Atr05G043000	9.41445	9.19315	10.7983	4.47481	4.0688	5.44391	3.56485	4.76084	4.47262	6.90205	7.80227	7.70913	9.30608	9.99308	10.0381
Atr05G049010	16.8434	15.1684	18.186	7.8872	11.1232	11.7675	24.602	16.5675	15.4181	3.84452	6.67553	6.53398	2.94139	4.07082	1.92379
Atr02G056230	79.3658	74.7076	71.1819	51.4784	44.6672	30.7333	47.5789	55.5532	45.5313	50.7294	40.337	47.053	27.3036	17.8866	20.8913
Akebia_trifoliata_newGene_3501	1.51797	1.86514	1.65223	2.52456	1.21027	2.98485	0.260938	1.59143	0.884388	9.49153	8.11752	10.0478	23.2481	36.5622	30.0556
Akebia_trifoliata_newGene_4734	0.780816	0	0	0.404993	0.219439	0.710661	0.885366	1.02019	0.568584	0	0	0	0	0.025517	4.04168
Atr09G014060	1.21676	1.69148	0.860582	1.31193	1.92495	1.80424	3.20406	4.91214	3.21186	2.47722	1.93419	1.80867	1.26745	1.14957	1.12411
Atr01G036160	1.54363	1.18427	0.721512	0.776286	0.559587	0.176953	0.30525	1.18753	0.502274	0.21266	0.410253	0.704778	2.35778	2.37512	1.37704
Atr05G001420	11.897	10.6157	11.5283	6.17176	6.5253	9.1775	9.48846	13.3667	9.32594	7.53091	5.66181	6.93941	6.86928	7.18814	5.51875
Atr11G037110	0	0	0	0	0	0	0	0	0	0.566088	0	0.042456	1.58837	1.13645	3.90498
Akebia_trifoliata_newGene_7463	0.799114	2.63986	3.0264	1.82707	0.291621	1.98845	0.516503	0.680581	1.58621	3.82778	3.23953	3.81751	1.71411	1.6599	0.918285
Atr04G048450	0.914808	0.72939	0.477146	0.523393	0.501234	0.637956	0.906019	1.40807	1.6395	1.79537	1.80882	2.53459	3.3271	3.24135	1.78004
Akebia_trifoliata_newGene_3697	3.3036	3.81243	3.47361	3.5336	3.98974	3.92568	2.48875	7.88149	6.83592	8.87879	6.74235	6.64318	7.973	7.00185	4.84107
Atr11G039640	98.8173	175.105	151.19	131.943	43.0383	137.79	147.419	40.4331	56.3845	34.3282	27.2907	35.0099	27.7127	30.9698	40.8928
Atr11G003810	3.0598	1.90226	4.50469	2.50016	1.362	1.42623	1.6387	1.22067	1.69015	0.317745	0.842955	0.85572	0.557147	0.356067	0
Atr09G013870	3.15708	3.15213	2.65269	2.15597	2.91005	2.872	2.35302	3.94163	2.86982	3.34614	3.58831	3.0989	0.77377	0.936185	0.589907
Atr10G001490	1.32355	1.58152	1.72851	0.601818	0.650016	0.606569	1.17378	1.24212	1.6456	1.98908	1.71422	2.13243	3.50254	3.60056	4.84084
Atr09G009560	30.2791	30.0975	29.3512	29.4893	33.2834	33.73	42.7451	43.5199	40.2189	54.3352	81.4152	67.2731	119.739	110.799	102.276
Atr06G041110	0.715396	0.341195	0.601247	0.782938	1.11584	0.026821	0.874212	1.9988	2.52709	0.221212	0.482621	0.045937	0.042219	0.011237	0
Atr07G009450	14.6625	15.0309	13.7364	7.48134	6.97109	11.3313	10.8985	7.23979	6.55745	5.25564	4.28766	4.74048	5.26006	5.62707	8.39951
Atr06G004830	74.4241	59.1899	59.2245	72.0565	68.2512	60.7867	75.9677	117.514	76.5589	412.904	498.51	285.447	710.647	588.263	654.619
Atr04G046500	21.3127	20.5425	19.5837	21.0032	25.1529	26.6027	21.9319	25.4514	24.5786	16.3636	18.6126	21.6866	8.58929	7.95515	6.37782
Akebia_trifoliata_newGene_2363	1.54754	3.34724	3.66764	0.135993	1.71025	13.4768	0.595452	2.27995	3.41711	3.51517	5.32838	9.74175	2.04155	1.9176	0.557007
Akebia_trifoliata_newGene_2366	0.436568	0.980719	1.40717	1.28638	2.17277	0.718268	1.78402	1.86263	0.737841	1.5457	2.53052	3.06387	3.28141	5.6452	6.31821
Atr07G002010	13.4297	10.4233	8.91788	41.9349	43.2301	61.8231	78.761	66.7004	61.2737	62.3324	59.9923	78.2411	76.5477	156.331	136.779
Atr09G007340	1.946	1.80193	3.78823	2.34529	2.09863	2.57246	2.01619	2.77057	2.70617	1.38202	1.54134	1.39677	1.56072	2.57644	2.00667
Atr15G035650	3.45681	3.49159	4.15766	2.00344	1.94236	2.58436	2.18597	2.31819	1.90499	1.5564	1.76079	2.12034	1.64558	1.33948	1.49232
Atr06G011690	13.8292	11.7241	11.555	6.93182	8.80986	9.69748	9.6206	8.15507	4.72	2.73321	4.12444	3.79359	0.442618	0.445449	2.07117
Atr09G035460	143.877	122.129	137.526	164.628	128.69	68.8225	128.384	168.467	140.9	281.383	161.441	246.827	20.1579	16.0894	17.9969
Akebia_trifoliata_newGene_3287	0	0.071949	0.065509	0	0	0	0.326966	0.046544	0	0.792427	1.44725	0.931694	0	0.081123	0.175351
Akebia_trifoliata_newGene_3286	9.23048	9.45476	10.6243	8.32258	2.84977	15.0996	8.04179	8.82887	10.6344	19.351	29.5609	15.6932	24.3925	19.3648	16.2074
Atr03G015440	3.72327	3.75211	6.83631	1.41183	1.71525	0.616198	2.8734	2.6624	1.33002	1.32249	2.75049	2.29009	4.58554	6.68563	2.95523
Akebia_trifoliata_newGene_3280	19.0921	11.4869	46.0153	2.12794	0.32371	2.47536	23.4273	4.81351	2.90529	0.631314	0.194379	0.109657	0	0	2.26367
Atr05G041090	2447.16	2172.56	995.264	2171.1	1926.3	2448.74	3648.12	4313.29	5233.94	9541.67	7570.08	5913.47	6640.03	8301.98	4550.28
Atr06G045140	8.15443	0.147851	7.57952	5.82423	6.77322	8.20258	6.84905	4.8659	5.41819	1.74182	1.98428	2.83621	1.05576	1.00463	2.63931
Akebia_trifoliata_newGene_3288	0.893091	1.23532	2.38368	0.647456	0.42704	1.03157	1.20129	0.647039	0.96138	0.843617	1.03414	1.46376	5.10241	4.69745	1.53351
Atr01G001660	0.147064	0.703127	0.412664	0.861392	0.994712	0.833707	2.8489	4.22722	2.61376	28.736	11.8415	27.4048	1.27466	1.86427	2.31796
Atr09G037820	9.76871	10.8971	10.6459	13.0488	20.7405	5.96648	7.07568	14.8631	15.6908	15.6572	11.3064	16.6749	6.08487	3.72885	6.60254
Atr13G002210	96.5103	84.552	78.0259	80.703	62.8568	67.6184	96.2726	140.039	109.511	191.116	189.532	142.899	496.081	480.353	296.231
Atr03G013360	9.92283	11.4089	17.6506	9.16991	9.51028	16.787	16.7394	13.6819	18.9222	13.4857	18.6473	23.6872	6.53257	7.15847	3.55434
Atr02G044060	1.17921	0.27817	0.259008	0.085385	0.218161	0.47401	0.725533	0.487263	3.96	2.89845	2.2019	1.99237	1.97886	2.44135	23.5279
Atr07G007840	2.65538	2.23876	3.42205	0.769949	1.3035	1.37366	1.45119	1.32212	1.13619	1.34851	1.15755	0.803414	1.22211	1.02458	2.0851
Akebia_trifoliata_newGene_310	3.98149	2.85345	2.9559	3.25498	3.278	3.00518	2.08761	3.0004	3.48858	4.87054	4.51292	8.93136	9.53544	8.32655	4.54554
Akebia_trifoliata_newGene_8140	1.32361	1.83163	2.65856	1.35178	2.70538	6.55741	3.44055	5.02466	6.4192	0.859549	1.97853	0.923477	0.085378	0.253895	0.704256
Atr01G061820	20.8842	20.4217	20.068	10.439	9.96424	6.252	9.92863	7.66153	7.84944	16.1894	11.7539	12.5448	31.3921	29.7645	15.9624
Atr14G031060	10.0789	10.5086	35.252	5.95471	1.66688	3.39738	1.97283	2.93711	1.64735	0.503713	0.571354	0.611018	0	0	1.11611
Atr02G059780	63.132	38.7552	13.7751	33.0829	32.9502	26.3126	88.5172	146.305	136.124	116.751	791.482	274.454	108.854	144.191	665.737
Atr12G001680	7.79211	5.97922	10.3084	11.6555	11.4136	16.4495	20.2985	22.1321	18.6318	22.6097	26.618	18.4681	20.7265	28.6794	21.6146
Atr04G044460	3.39846	1.32697	0.935549	1.45792	1.49565	2.92394	3.40949	3.20082	4.1946	12.6575	8.87832	10.7189	9.53002	17.5802	8.59325
Atr06G005820	11.7108	12.299	12.771	9.95421	8.52155	9.29099	9.9288	10.5055	10.9456	11.1892	10.7137	12.1624	4.96843	4.8686	6.6988
Atr04G040540	32.8353	27.144	30.8133	30.152	27.3937	56.6257	106.328	40.5949	30.8734	18.7234	25.6344	19.9378	12.4574	9.88028	26.0355
Atr13G018480	0.063728	0.292027	0.345071	0.939577	0.257516	0.306364	0.487399	1.12792	0.849876	5.66528	2.63812	3.65566	1.41552	0.32549	0.558031
Atr04G043160	17.3636	12.9253	14.8271	95.8635	66.5108	36.2028	51.1915	70.2972	46.8197	97.3708	109.983	71.9608	50.773	44.6176	84.6627
Atr04G002690	1.10756	0.779605	0.884424	2.25308	0.937714	2.66528	2.67665	2.88512	2.95648	3.14864	4.16557	3.14062	4.98975	5.53829	4.45592
Atr09G041610	4.86136	6.79192	8.63662	8.23581	8.96226	9.88652	14.1618	12.7559	10.0102	7.43462	5.12404	6.58348	2.5794	2.45079	3.26514
Atr03G043940	8.56284	9.77998	8.24848	8.00819	9.8682	8.77908	14.6766	14.5447	14.7721	15.1523	13.9044	13.7265	28.185	28.717	21.9515
Atr04G043780	5.82701	6.29321	7.00057	5.67231	5.27104	4.99477	4.71273	5.39718	4.17746	5.36095	5.56822	5.69304	1.92961	1.44854	2.62684
Atr01G053980	0.888958	0.639822	0.436952	0.893254	0.779135	1.1068	2.91501	1.9315	1.75691	5.03004	4.26123	3.86027	7.46098	6.41991	12.6786
Atr04G038520	2.43714	2.37946	2.12072	1.23281	2.40424	2.35337	1.43186	1.87372	2.1638	3.09249	2.41013	3.38474	4.61424	5.42577	12.6777
Atr09G035140	6.76056	7.52924	7.56677	4.32046	6.84597	6.9887	8.32461	8.54128	9.90364	7.14515	7.89744	8.13028	21.2373	18.5723	13.6958
Atr07G000180	0.395848	0.236793	0.686178	0.592733	0.066573	1.05235	0.696921	1.23647	0.559956	0.359212	0.682706	0.926415	8.1447	5.04399	5.50923
Atr13G014730	4.8006	4.17896	4.28003	7.04158	4.3405	3.40067	6.76891	11.0529	6.58487	9.40499	9.37919	7.68481	14.3677	13.8759	12.0273
Atr12G031400	3.50918	3.07922	5.26111	2.40985	1.81214	2.67877	1.09312	1.19221	1.02397	0.967392	1.00772	0.867824	0.875858	0.942902	1.32187
Atr05G041780	0.133025	0.032172	0.082081	0.070021	0.037473	0.032848	0.036541	0.546917	0.064816	1.29979	0.367621	0.789138	0.555875	0.787801	0.813993
Atr03G017300	3.35481	4.97285	5.16384	2.50743	1.9086	2.88192	2.0858	2.55963	2.35084	1.53287	0.84247	1.65821	0.734093	1.18692	0.75014
Atr09G003010	0.7762	1.27655	0.775961	0.459569	0.862726	0.63442	0.521452	0.455753	0.576049	0	0	0.040712	0	0	0
Atr01G003010	1.66422	1.34323	2.45739	0.693032	0.521394	1.75182	1.78424	0.985501	0.832959	0.133925	0.725186	0.504266	0.297061	0.107218	0.394478
Atr08G045850	105.651	89.6129	75.8816	97.1397	100.236	72.7634	105.106	94.0598	103.468	69.9095	64.1902	74.7712	15.3818	16.1176	17.5735
Atr11G039400	63.3966	130.426	105.235	96.0592	19.7409	100.192	120.008	21.1545	36.7083	8.66335	6.10037	11.1106	30.5308	53.1809	23.727
Atr07G043460	2.25162	2.70934	8.09574	3.0229	1.44227	3.83126	3.37415	1.9113	3.17496	0	0.204858	0	0	0	0
Atr03G054670	6.04116	5.85974	5.00723	6.79583	5.61602	6.73122	8.50201	10.5433	8.55013	2.08543	1.97971	2.03229	0.475206	0	0.72565
Atr11G036980	4.22837	4.10204	7.49229	2.97184	2.77642	1.86256	0.585604	1.13138	1.03512	1.92773	0.858897	1.79513	0.052159	0.063055	0.408608
Atr01G004090	7268.34	7514.06	6939.67	7507.3	4534.79	5643.42	4926.3	3916.44	3299.12	2967.07	2902.21	4099.13	1537.28	1389.91	1936.7
Atr13G012190	4.88455	6.86581	9.24324	5.29626	6.2546	3.58751	6.81386	4.73003	5.33897	4.97809	4.24826	5.43821	3.93235	4.93183	3.62348
Atr14G035000	5.57772	4.31357	4.23093	3.61537	4.80705	3.79148	3.87792	6.58854	5.67722	4.45203	5.04427	6.30473	1.54322	1.41241	1.76277
Atr06G012190	8.2721	7.60702	5.07729	11.0826	11.4036	4.63705	29.4832	19.7595	20.5372	28.9809	14.092	16.897	21.3772	22.8819	11.5794
Atr06G009810	3.91458	3.71412	3.43209	3.0374	2.24789	2.05491	1.01827	2.75004	2.91564	2.84437	1.67581	2.03362	2.32261	1.91228	2.25088
Atr06G012440	9.1123	12.4118	11.5571	3.64801	3.83326	7.58611	4.29961	3.54972	4.49686	3.40156	2.83723	3.94149	5.02908	6.88572	4.25424
Atr13G004860	17.9387	18.3506	19.1917	24.6312	21.093	16.5739	21.6693	22.2923	23.209	27.1102	23.8647	22.5586	10.384	10.5851	12.9073
Atr06G003880	18.0416	16.9693	1.70957	3.5658	21.2375	6.85789	45.7676	43.5846	7.05185	6.58798	22.6838	7.24972	2.09269	1.23284	4.7766
Atr01G000730	51.9322	57.227	68.8084	48.1084	36.3664	46.9095	47.9914	49.4181	54.2754	45.541	50.0243	42.6717	23.7391	25.9683	37.1747
Atr05G051160	60.1734	60.7114	53.3398	66.3267	51.923	51.0177	39.7338	39.5165	47.4335	1.59458	2.63163	4.27374	2.68649	2.46995	1.09713
Atr10G009840	2.91594	2.58385	3.13866	2.52825	2.42136	2.68087	2.71006	3.04039	4.24993	1.73464	2.24019	2.33715	0.871022	1.56944	1.69645
Atr11G031060	0.569679	0.32962	0.083504	0.568547	0	0	0.45685	1.09881	0.644014	1.49992	0.669121	1.59141	7.85086	5.94971	9.61918
Atr06G013710	36.7577	35.5234	41.4256	46.6325	40.3344	43.7265	46.1816	53.7021	48.9254	39.2818	35.3756	33.6495	20.996	24.193	24.7233
Atr04G027110	0.256571	0.195269	0.064275	0.042341	0.17122	0	0.121387	0.59593	0.528368	1.61579	1.52067	0.661199	2.86284	2.09539	2.17307
Atr15G003460	2.02049	2.65282	1.82193	1.57136	2.89193	0.211682	2.65981	1.18987	1.28538	6.26648	6.28252	4.74178	6.58753	15.2065	3.08166
Atr04G004000	0.304235	0.395901	0	0.507141	0.296702	0.799729	0.423945	0.629519	0.359192	0.923884	0.604767	0.993621	1.81595	1.47856	4.05461
Atr09G015900	3.78334	3.20839	4.85211	3.85885	4.03521	4.05276	5.5674	4.83118	4.38379	1.10761	1.9553	1.52513	0.846994	1.27823	1.35988
Atr01G001060	2.495	3.29227	3.93886	1.17326	1.07423	0.105479	0.737145	0.507073	0.686673	0.366445	0.109328	0.563141	0	0	0.07397
Atr01G005760	1.13599	1.60817	0.947235	0.641447	0.664821	1.13658	1.4579	0.731724	1.20359	0.479675	0.367606	0.707086	0.93397	1.16494	0.859572
Atr13G020980	6.06091	7.6637	6.85614	6.71422	6.46998	4.7808	7.83638	7.03435	7.68584	18.9854	18.1552	14.0917	18.1908	17.1839	21.3416
Atr09G009880	3.30896	1.62071	4.16544	2.00366	1.16103	2.84769	2.52978	3.0112	1.66964	0.084504	0.137845	0.405945	0.121895	0.113913	0
Atr05G000050	3.91414	3.46362	3.87031	1.76571	1.6779	2.70018	2.16994	1.61127	1.6429	3.17977	2.27323	2.21509	9.4189	9.44805	6.84287
Akebia_trifoliata_newGene_7490	1.03841	2.38051	1.4995	2.73947	1.83414	0.550235	3.818	4.15554	1.48238	3.72914	4.1558	3.51816	14.5061	3.41419	5.34802
Akebia_trifoliata_newGene_7491	0.63508	0.387936	1.45887	0.568937	1.43445	1.23833	1.55197	2.27469	1.49424	0.666578	1.10088	0.372626	2.53985	1.4882	1.20276
Atr09G001510	22.5425	19.6736	19.0867	20.3463	16.1558	20.1536	25.5952	25.0125	22.0482	33.0223	37.0183	30.1779	60.1797	47.9905	48.925
Atr10G008490	134.737	97.4716	94.5645	93.345	88.4817	100.46	153.005	153.97	168.775	377.884	377.954	396.943	404.457	613.765	430.444
Akebia_trifoliata_newGene_5383	167.858	135.473	171.799	210.731	145.634	153.734	235.132	217.608	176.5	316.214	470.914	297.776	389.301	472.421	665.573
Akebia_trifoliata_newGene_5386	1.52931	5.25883	2.7143	6.49517	2.30642	6.47649	0.751198	1.74786	1.69336	2.57974	1.3268	2.85774	0	0.182759	0.148985
Atr15G033960	10.6911	9.98967	12.9392	11.8171	9.50284	11.3874	25.13	31.9333	29.3413	36.4458	22.9615	24.9978	49.2715	43.3017	33.1986
Akebia_trifoliata_newGene_8380	1.26557	1.4358	0.877209	2.33967	1.20774	3.67677	2.9639	2.72304	2.43	0.699042	0.603645	1.03619	0.950376	1.29492	6.35561
Akebia_trifoliata_newGene_7728	4.80367	6.75028	7.24739	2.5909	5.63853	2.58734	3.57936	5.73451	4.5327	4.0414	3.51468	3.63001	1.90273	1.37739	1.31978
Akebia_trifoliata_newGene_7729	1.7534	2.33957	1.57835	1.65048	1.44413	1.25146	2.61164	2.00022	2.19706	2.59776	1.3091	1.23514	0.483858	0.597664	0.379625
Atr05G012430	4.33644	3.83528	2.92343	4.106	5.86969	2.94488	4.06299	3.73814	3.75007	4.57638	3.44046	3.28125	14.1959	15.3603	19.8945
Atr06G007990	0.083313	0	0.339538	0.322142	0.091217	0.599836	0.196533	0.330044	0.845834	1.38843	1.2362	1.77711	1.95038	2.09007	1.94875
Atr09G000860	7.12414	9.48097	8.59435	8.61493	7.83472	9.42475	6.71495	7.77062	7.74155	6.72718	6.99351	5.47898	2.67646	2.95961	5.32415
Atr05G038930	1.91842	2.98219	2.52888	2.18415	2.38647	0.803792	1.50355	2.11048	1.73925	0.170082	0.808977	0.707292	0.137877	0.251632	0.444043
Atr02G015610	0.412253	0.752136	0.680026	0.916176	0.348432	0.546837	0.99785	1.56554	1.33121	1.54671	1.14261	1.09903	0.307656	0.256093	0.206877
Atr09G000630	40.3185	47.1549	44.5688	22.899	20.3415	32.7955	30.7981	23.8733	19.7186	20.2468	28.5705	24.1678	13.1543	14.4085	33.973
Atr11G022290	3.7706	4.38631	4.63127	2.54747	3.12867	2.05656	3.25345	2.35497	3.04487	10.0297	7.85444	8.8717	22.1698	34.3976	25.8082
Atr02G003590	5.44471	4.14145	5.57342	3.08155	3.91426	3.52154	5.16109	5.02106	4.63858	10.8349	7.43748	7.82225	18.2364	13.5465	9.86863
Atr06G035440	47.8589	44.8176	47.8011	30.9217	21.7147	26.2858	23.841	17.7162	20.8345	15.4824	15.1505	23.993	19.049	13.446	15.7461
Akebia_trifoliata_newGene_3710	4.90236	3.96386	5.14171	4.94596	5.32222	3.70106	3.16668	4.68012	3.1762	3.13916	1.93904	2.21971	1.5881	1.03801	0.609436
Akebia_trifoliata_newGene_3716	0.65314	1.13538	2.00867	2.85649	0.403752	3.54699	0.487837	1.56436	2.08541	1.80438	4.80158	0.278148	0.255961	0.065928	0.583796
Akebia_trifoliata_newGene_3719	0.088186	0.040162	0	0.065747	0.266678	0.08478	0.078878	1.67638	0.410456	8.9751	9.19717	10.268	3.8771	2.49871	3.47333
Akebia_trifoliata_newGene_3718	0.115309	0.206919	1.23018	0.102616	0.867824	0.444333	1.04745	0.93612	0.709721	0.22169	0.226189	0.316821	1.23716	1.2095	0.844151
Atr12G000970	42.6461	34.2522	40.4963	27.5029	28.6759	21.3623	26.4255	27.1468	23.9351	78.5745	85.6686	81.5795	118.321	138.642	100.869
Atr04G036050	23.5983	28.6522	20.396	55.0248	29.0185	36.6569	54.656	88.8225	73.5445	92.1683	96.1301	74.7833	35.4426	38.8536	30.6558
Atr03G051550	0.8625	0.586102	0.671822	0.761681	0.926029	0.939455	0.93855	0.925209	1.32299	0.998455	1.39821	2.11476	2.50173	2.03478	1.76654
Atr16G025100	5.46698	5.48375	7.3147	17.7894	19.7319	6.4156	38.2683	41.4946	40.5662	9.68835	13.948	11.6078	3.93417	7.32251	4.14248
Atr15G032360	2.79678	3.13399	3.87678	0.691882	1.02453	0.70564	1.40548	0.574296	1.0427	2.55446	1.64451	1.89255	5.42117	6.79998	4.08426
Atr10G001260	0.127732	0.064294	0.188458	0.095468	0.108476	0.369121	0.324576	0.507731	0.455228	0.947307	0.595194	0.830168	1.63964	2.51276	1.34653
Atr16G001880	0.451783	0.904176	0.844216	0.613605	0.69245	0.257007	0.605158	0.192569	0.391029	0.495604	0.357102	2.17108	2.24252	3.23132	2.67485
Atr15G034400	1.19014	1.51371	1.86	3.25604	2.36293	1.75615	2.30413	0.618712	0.576261	12.1302	9.61183	7.2399	4.36995	3.07988	2.83502
Atr07G041560	4.17283	4.0108	5.45404	2.58814	2.41982	3.29156	2.96644	2.42417	2.38882	0.786839	1.22227	1.36246	1.71416	1.97531	2.4223
Atr01G067240	6.51965	5.78918	7.39151	8.5268	8.01194	4.51646	8.79694	8.51069	9.05631	8.13219	7.24261	8.3792	2.23476	2.11632	2.2787
Atr16G004900	26.6812	22.537	24.6618	20.4145	21.5242	15.0482	26.1031	29.1134	25.8298	16.0061	17.0055	15.5246	13.9781	12.1222	15.2801
Akebia_trifoliata_newGene_2445	0.126459	0.047634	0.200128	0.616503	0.178398	1.17912	1.04693	0.84603	0.872725	0.051102	0.5726	0.275801	0	0	0
Atr01G067700	1.79702	2.703	4.15609	1.34638	2.48097	2.07262	1.42617	1.23112	2.61251	1.0724	1.7813	2.16307	1.23106	1.15268	1.41588
Atr05G051990	3.86913	3.38374	2.80591	2.06433	2.53966	2.22005	3.24901	3.14128	3.70947	3.12331	3.05707	2.97968	1.15701	1.456	2.35526
Atr15G032580	12.8992	14.3912	14.119	13.5962	10.7298	13.734	25.5267	29.6658	16.9278	20.154	11.5217	17.3613	3.03702	3.34031	1.21168
Atr06G021830	21.5869	20.1708	19.5592	11.8215	11.1506	15.7652	10.478	13.0022	12.831	6.59144	6.76412	7.95114	0.17585	1.03721	1.33762
Atr09G035780	36.5655	33.987	25.5055	27.3918	25.0637	33.8712	35.9571	38.7966	33.9984	58.2226	48.4203	59.8253	94.9014	94.6334	75.8526
Atr08G041090	9.77486	7.93667	7.44816	7.84609	4.50106	5.79308	11.549	6.00289	2.34966	9.87334	7.38291	6.22355	4.66365	4.16281	5.78144
Atr09G031490	57.2849	61.6662	63.3389	41.6292	40.4354	33.5437	46.3499	43.9479	49.0311	30.7367	24.3667	33.7001	23.2001	24.5215	34.0654
Atr06G015520	3.16517	3.55384	3.44807	1.31471	3.9658	5.25319	2.22294	2.19156	4.52858	4.34801	2.62647	1.56684	5.65613	7.95032	7.52674
Atr02G010030	6.30416	8.72766	7.78553	5.81518	6.7954	6.49345	9.24623	10.48	9.91051	4.3722	6.09606	5.72892	1.55317	0.520003	1.44531
Atr01G045730	18.8098	13.5126	9.26787	12.7555	7.5123	10.2297	6.24365	8.12497	4.84835	7.8935	2.84169	1.05352	3.23149	4.98592	2.28593
Atr06G017960	0.291725	0.341634	0.629082	3.05794	2.3894	1.09435	0.769257	4.09835	23.6222	160.786	56.8825	88.4879	116.17	98.8135	228.54
Atr06G010220	47.1259	40.6668	43.2895	24.5579	16.941	19.2459	5.53051	7.24446	7.07482	60.2557	48.2211	46.7864	105.489	121.89	137.111
Atr06G016380	32.7732	34.5881	40.4942	25.324	24.3313	24.9641	24.9718	27.5355	27.314	23.8899	22.8938	24.0939	19.923	20.5637	23.85
Atr14G034730	68.3605	56.2333	50.1864	72.6652	61.7844	38.898	57.7792	99.0186	68.1707	43.1455	43.573	55.1843	38.8522	35.753	20.2205
Atr05G037330	11.4611	8.38545	8.31778	12.7589	12.5177	7.95523	15.321	31.4663	18.3659	42.683	60.974	53.1536	84.4973	64.2058	53.4051
Atr01G054700	4.39588	3.8392	4.91863	6.91548	5.49043	5.44952	3.80531	5.07155	4.08802	22.7496	19.9469	15.5911	14.7289	9.09011	11.0938
Atr14G034670	10.403	10.0428	9.06591	8.07363	9.16449	10.8555	10.4252	8.37567	6.85018	13.695	13.3915	17.5769	24.0902	23.2552	30.3973
Atr09G004380	69.0285	62.1735	60.488	107.66	87.5532	76.7217	131.089	159.029	142.408	207.382	137.297	155.824	164.373	191.704	135.584
Atr04G039540	1.97444	1.99755	1.39571	2.97433	3.76784	2.6069	4.55209	5.71008	2.19191	8.69939	7.65559	5.62177	9.78394	11.3895	7.1944
Atr07G024850	1.33883	0.931746	1.28279	1.26255	1.96905	1.07524	0.604947	2.41156	3.12878	3.40576	5.57752	5.97024	3.73352	5.23863	1.89645
Atr16G031330	63.5662	48.3871	44.4603	48.6489	41.4143	36.3848	56.2794	74.9033	55.7446	139.268	107.323	139.218	186.607	231.607	165.448
Atr02G011070	3.22969	2.82139	3.43288	3.28497	3.91352	2.67446	4.6517	6.45092	5.25882	10.0606	8.00153	8.74879	7.59261	7.75164	4.62861
Atr08G004780	5.35173	2.73	2.48573	5.36385	5.70815	9.48221	4.82273	6.50213	4.56321	14.4269	12.5689	7.59618	10.231	4.26494	1.37363
Atr08G036870	5.54	5.98351	8.22813	3.43273	2.61666	6.09234	1.68826	1.84406	1.99473	5.32302	2.4919	4.26235	0.398271	0.117617	0.368554
Atr03G004770	27.4443	29.8974	30.544	27.8035	23.4921	27.1223	39.8313	37.0642	44.3033	16.1626	16.6732	17.6589	14.6618	6.44773	33.6446
Atr13G016330	2.09094	1.24985	2.10961	2.3327	1.2914	0.383155	0.610485	1.71905	1.65831	1.39635	1.00721	2.09431	0.900772	0.633876	0.36374
Atr09G041130	2.15274	1.42797	1.46043	1.96627	1.35264	1.77295	2.46872	2.83223	2.30049	4.13499	4.26255	3.19762	3.90164	4.95627	5.12828
Atr04G005740	1.59486	2.08748	1.55249	1.28863	2.02599	1.76492	2.17474	2.04013	2.01081	0.413524	0.27502	0.321131	0	0	0
Atr07G010310	10.8455	8.87479	11.3145	17.7543	22.1641	4.06576	19.3221	20.7353	21.6555	20.2053	17.2706	20.5956	8.31952	5.88283	3.49344
Atr04G003990	90.2397	72.2704	76.4592	61.0067	58.3177	50.1575	51.0249	69.3264	46.9136	40.4581	32.3119	36.3998	9.43352	12.0276	14.3921
Atr01G056950	0.154269	0.167226	0.168091	0.028161	0.025886	0.084563	0.326389	0.171734	0.074523	0.573922	0.947456	0.749037	2.42788	2.15903	1.27704
Atr08G007250	8.92604	11.0314	16.069	14.6089	14.0356	12.5685	17.856	22.4255	26.2587	19.9593	15.0264	19.1527	5.53539	3.61191	3.02079
Atr11G026820	1.87845	1.53955	1.89518	3.13675	3.2333	2.36516	4.17394	4.78105	5.58493	3.18249	3.93234	3.61821	0.201327	0.896988	0.535188
Atr09G041790	0.538636	0.179517	0.203855	0.407081	0.435804	0.059963	0.75755	0.579768	0.574927	0.817701	2.04013	0.27667	4.81922	3.1417	2.45508
Atr13G032470	31.6713	35.6805	46.6221	65.7623	39.7052	48.5808	62.6844	72.2123	81.3232	162.735	132.785	99.4276	73.1237	88.3645	115.487
Atr01G059230	0.455659	0.15283	0.033756	0.148269	0.310344	0	0	0.058907	0.245968	0.732857	0.150411	0.17297	0.309847	1.09371	11.7956
Atr13G006220	4.82396	3.43873	4.76269	5.62979	5.58053	5.56452	6.98156	10.5082	6.74294	2.31557	1.99345	3.08945	0.532687	0.919372	1.93935
Atr14G034290	45.8947	40.3527	37.3085	30.0505	26.7568	36.2544	45.2679	21.2857	16.7213	32.5873	26.5861	25.724	16.874	17.7569	16.0926
Atr01G066650	3.53168	40.0442	62.8382	15.8488	2.84239	37.8724	4.85214	2.43507	7.59139	0.744711	0.83005	1.94967	0	0.051751	0
Atr06G042530	0	0	0	0.304525	1.17987	0	4.97035	7.15227	2.22586	16.277	4.41892	17.364	2.93167	3.7851	2.85443
Atr04G050900	51.7047	41.4072	47.6979	86.6295	81.5376	78.3903	111.205	127.818	117.073	127.554	120.477	113.088	127.484	111.146	96.051
Atr03G058120	3.06456	2.32389	1.35786	1.30721	1.52416	0	0.798067	2.13323	0.961168	2.00997	1.75921	2.31912	0.812714	0.913555	1.01524
Atr02G060870	0.240053	0.182955	0.784086	0.925363	0.165862	0.401309	0.120297	0.194573	0.7693	0.730852	0.856138	0.247537	2.67983	1.98499	2.33494
Atr14G000440	52.4143	49.0118	44.0829	38.3544	45.9801	13.2111	48.2403	50.0976	62.2998	28.9068	16.0577	29.2757	3.71655	2.44122	2.82219
Akebia_trifoliata_newGene_8856	23.295	17.5179	24.1926	15.3201	13.9097	11.1794	13.2342	14.2963	11.6838	15.0214	14.6772	7.82965	19.5084	19.3171	17.7244
Atr11G035160	15.6336	17.0721	13.3273	15.3682	15.283	6.09074	17.1423	17.525	13.688	63.7734	68.3677	46.9541	51.0637	43.2871	34.8288
Akebia_trifoliata_newGene_6032	54.726	22.0429	31.9581	119.327	43.1654	48.7515	85.2311	213.88	143.121	29.1968	31.2598	81.9543	1.58088	3.06365	1.34171
Akebia_trifoliata_newGene_6038	1.30987	0.732815	0.737755	1.76496	1.13129	1.67013	1.34201	2.53898	1.73367	7.85316	5.56353	5.06618	6.4631	8.65599	3.37216
Atr08G011630	2.94023	5.16608	8.20549	1.74561	6.16784	3.90446	5.67888	2.67474	4.29398	2.3486	5.06727	6.29499	10.2066	12.7008	10.6459
Atr13G005730	11.8028	11.3869	12.202	9.13262	9.65863	7.08609	8.92182	11.4891	10.8039	8.34676	8.59741	8.44655	5.81456	6.45991	9.10653
Atr06G008170	1.93318	3.06907	3.10929	2.74185	1.45057	1.77311	2.23058	2.59568	3.29223	9.79251	4.72095	7.17481	1.471	6.92084	9.8594
Atr06G023310	11.2167	8.18521	10.6382	3.93962	4.31792	6.25382	1.13439	3.63524	2.73755	4.22084	1.37612	1.08706	6.14297	7.3376	7.36127
Atr13G031370	3.96643	4.03173	3.37949	2.22248	3.20524	3.49474	4.39459	5.45589	4.22864	7.25705	7.03458	7.93631	10.6994	11.5863	10.8609
Akebia_trifoliata_newGene_5410	0.489404	0.57546	1.50531	0.678655	1.59838	0.834044	1.43611	2.28151	1.97996	2.39826	1.73147	2.77424	9.11744	7.38113	7.13135
Akebia_trifoliata_newGene_5411	31.2922	31.3804	35.8226	30.0483	23.8766	27.2762	30.6421	25.1702	23.2792	20.2647	16.8216	21.9099	15.5428	16.6926	22.1755
Atr08G038920	0.351351	0.181094	0	0.176565	0.068839	0	0.248593	0.187516	0.960503	0.162428	0.100336	0	7.88828	4.57214	19.7763
Atr01G047810	4.99145	2.88889	3.78134	2.4519	5.06187	6.44125	6.01317	4.88749	4.53505	2.80543	5.52856	5.9303	1.69698	2.25682	2.45595
Atr04G025990	4.06016	2.45906	4.33591	2.35813	3.16661	3.25155	2.98103	3.38052	2.87964	2.58473	2.86618	2.63511	0.921031	1.27595	1.86993
Atr02G057740	3.97563	2.6787	1.52265	6.46063	3.27789	8.83004	2.43983	5.77931	7.94246	39.4059	35.2388	3.29215	74.5873	6.49232	26.4742
Atr03G046600	11.8507	9.79011	10.261	6.10004	5.68705	8.51198	8.22895	5.44983	7.07761	11.3341	6.39877	8.78641	3.94148	3.62716	6.62243
Atr03G050250	163.823	148.75	254.663	82.2498	67.0103	110.071	84.4655	67.1083	48.6141	15.1818	23.2057	34.4094	30.482	58.8917	53.4131
Atr10G008120	3.12578	6.46184	7.50758	3.93116	1.05202	8.05022	0.887131	1.26959	2.24973	1.25462	3.54874	2.3506	2.43324	0.586915	2.22276
Atr01G039230	6.675	6.82931	8.029	3.18707	3.116	3.31607	3.13932	1.23051	2.6845	1.48653	1.34289	1.95167	0.260326	0.316108	0.715423
Akebia_trifoliata_newGene_7810	1.59572	0.554024	0.657931	0.055725	0.222129	0.942874	0	2.01556	3.36983	1.73873	2.38057	2.76042	0.287038	0.177481	0.316436
Atr02G009980	23.7006	23.5463	21.4914	18.8884	24.6995	24.2478	20.399	22.7674	22.5377	13.307	13.0782	16.4679	5.67113	6.39035	8.82886
Atr01G004350	13.7807	14.9761	19.2452	36.4043	51.2816	134.523	204.09	232.661	214.51	42.4733	26.3455	54.4179	0.938955	0.451993	0.319132
Atr11G039210	66.5416	131.026	108.454	99.4982	22.0229	105.886	115.228	20.9833	35.634	17.4719	14.6089	17.7187	21.2813	24.3476	17.8714
Atr11G035940	93.7336	75.2945	82.0038	52.8689	50.9491	49.624	37.0999	59.8691	47.5157	122.01	110.916	122.846	194.621	202.81	140.295
Atr04G049810	4.20951	5.02753	9.32063	1.47808	0.972574	1.39063	1.69189	0.814035	0.301038	0.082495	0.136056	0	0.158124	0.077642	0.06902
Atr02G023900	28.3311	27.3903	34.9187	35.5809	36.3821	39.1054	32.0109	46.7876	37.1352	54.1448	49.704	44.7401	5.80393	7.94444	21.4448
Atr01G043600	10.806	10.2508	15.7495	17.5117	11.34	11.3336	21.5013	24.685	18.9723	32.0099	31.563	25.851	49.5696	49.5801	55.7125
Atr14G029880	11.6686	14.5662	14.7242	11.1679	9.47533	7.03567	8.41111	11.1906	8.80094	10.0222	8.65428	9.57188	5.4142	6.36323	7.44438
Atr03G006390	5.1729	4.22019	5.82831	3.08477	2.14419	1.59288	1.57065	1.8863	1.09964	4.47968	5.96436	3.15972	4.11139	2.03451	1.79012
Atr14G028420	0.390641	0.136905	0.275225	0	0.032322	0.01986	0.0636	0.103287	0.040521	0.201349	0.120967	0.058519	0.548967	0.768134	0.748995
Atr02G007720	7.50074	3.9251	3.69688	2.12589	4.13576	2.04986	3.53771	3.15233	1.59672	1.20002	1.21863	1.56516	0.882634	1.42866	0.953734
Atr08G039720	0.433151	0.430307	0.452612	0.406764	0.460766	0.511964	0.632944	1.00943	0.762018	1.17083	1.58094	1.825	2.51645	1.86858	3.45539
Atr07G004370	2.1665	3.33284	2.72963	3.27414	1.85075	1.409	1.93737	3.70864	2.33484	24.5727	22.791	13.8288	44.3697	32.7487	27.6046
Akebia_trifoliata_newGene_7108	47.2917	49.9487	58.0987	42.6315	39.2452	64.9917	49.0256	60.9238	53.2769	80.5285	40.9072	67.6021	149.943	154.638	165.264
Akebia_trifoliata_newGene_7104	2.55905	1.97381	3.02682	1.8359	1.75771	1.25719	3.67704	2.80329	3.89125	0.668551	1.15619	0.513206	0.377235	0.245352	1.10835
Atr03G007440	3.8131	7.32233	7.43064	3.6585	4.19209	3.89013	6.6822	7.78928	11.9206	12.3488	14.8317	16.4081	25.6163	20.0386	12.046
Atr01G000500	6.39436	6.83889	6.33626	4.65296	2.8324	5.61065	6.12591	6.53037	4.54824	3.46793	4.80272	5.93312	2.10039	1.79921	2.01271
Akebia_trifoliata_newGene_2052	37.5935	31.0456	26.276	29.6472	31.8825	36.5071	24.0649	38.2323	28.9898	34.8512	48.9681	49.3084	16.0832	14.9418	20.1863
Akebia_trifoliata_newGene_2057	2.06988	0.381122	0.237593	1.91293	2.5676	0.520301	2.28216	0.94152	1.34047	5.44085	3.98545	2.90068	2.0624	2.73953	32.444
Atr01G002900	2.90344	2.77258	1.8488	1.80606	2.34288	2.34049	4.16605	4.44238	4.44373	3.78641	3.49829	4.73305	6.4046	4.59468	11.5474
Atr05G050880	1.1992	0.313105	0.498824	0.981229	0.900046	0.724804	1.57975	0.92894	0.749912	0.392673	0.560209	1.0068	6.05911	6.07875	7.66803
Atr01G064460	33.7578	27.6643	25.5294	34.0489	23.3093	33.832	47.5915	61.0843	49.4272	123.728	59.3492	79.9017	241.747	217.24	170.117
Atr12G019770	17.1627	15.3817	18.839	9.92618	8.15917	6.03357	4.533	6.63363	5.50527	7.78007	5.55005	6.86729	10.0997	8.02146	5.11902
Atr08G043920	12.7661	13.1665	14.8217	15.385	16.1628	10.7706	14.6808	19.5113	20.138	30.1443	32.5387	30.5199	37.3864	40.1135	26.5682
Akebia_trifoliata_newGene_3906	1.24856	1.84463	1.97808	1.51813	0.73018	1.01682	1.06327	1.19941	0.832816	0.495978	0.782168	1.10365	0.248858	0.366278	0.484793
Akebia_trifoliata_newGene_3907	1.38434	1.11076	2.14119	0.87654	0.622373	0.993218	0.731918	1.51961	0.962271	0.600439	0.641813	0.740223	0.17504	0.499189	0.321438
Atr07G036430	6.98374	4.36053	8.40074	8.47266	5.83905	5.43073	7.92337	7.31041	9.18762	3.01385	4.5248	1.28665	2.67626	3.57677	10.4274
Atr02G014040	0.997502	1.14693	0.786335	0.618903	1.22998	0.253736	1.03364	0.722859	0.880232	0.537629	0.688213	0.227703	0.207374	0.214842	0.404791
Atr01G008820	5.05634	3.53994	3.34798	6.99163	6.18148	6.56391	5.73998	13.2178	8.65021	8.06695	8.27577	5.17493	14.0754	9.4887	10.2875
Atr01G059600	42.5851	38.1995	42.7037	48.4683	42.7312	41.5256	47.1926	72.1893	69.5003	130.918	118.898	93.2832	75.9863	113.319	134.123
Atr15G031250	101.433	91.6171	68.0466	95.2913	92.1539	304.773	124.783	222.279	209.372	373.762	783.346	299.246	169.988	394.184	205.421
Atr09G040220	3.93744	5.06599	5.64394	3.31378	2.76301	2.90973	2.87348	3.3654	3.04749	2.30315	3.45318	2.46025	1.80712	1.89338	3.4105
Atr08G045510	0.482472	0.542124	0.768356	0.25874	0.13028	0.14467	0	0	0.214737	0	0	0.088893	0	0.225476	0.389754
Atr01G062170	15.099	11.9881	9.30214	11.6938	10.5645	9.1586	12.9552	9.92661	7.92111	1.47716	1.39787	1.40411	1.79225	1.32647	3.63127
Atr14G011690	16.3189	14.0012	16.7653	24.8343	27.8603	26.7523	30.3329	36.5468	27.2686	40.8555	35.6718	53.0313	36.1632	45.8933	39.8317
Atr03G013020	76.7129	58.4694	58.1199	112.812	107.579	82.5807	143.064	136.26	122.889	175.715	156.92	159.795	137.154	167.722	166.293
Atr03G057230	1.07032	0.370798	0.072863	0.195731	0.081335	0	0.128221	0.656056	0.429179	9.01385	4.60087	6.24809	13.1429	13.9689	105.814
Atr05G042770	1.52814	2.19161	0.878337	2.77247	2.20567	0	3.37245	1.99529	3.98364	0	0.244121	0	0	0	0
Atr04G044210	4.62865	3.18619	3.55183	5.27717	4.80298	3.33311	4.67646	6.23902	4.84971	11.6147	6.95753	10.7078	7.30934	8.24034	5.93645
Atr07G051320	7.20182	7.5996	10.3532	4.75407	8.07916	6.30962	4.54713	5.03214	6.54332	3.23959	3.92811	4.48404	3.57161	3.3957	5.7296
Atr09G008670	4.34423	2.69302	3.48119	1.7934	1.31699	1.80689	1.82449	2.76386	1.93314	1.48463	1.56128	1.42134	2.88918	2.2298	3.57876
Atr04G048740	8.59347	8.93752	9.79772	12.469	10.7253	8.67736	11.5696	15.9601	15.1906	24.3037	24.1958	20.7611	17.3376	19.5715	17.1719
Atr14G002630	1.88744	1.71822	1.44238	1.85533	2.06134	2.04124	3.6067	3.20768	3.26135	5.21581	3.58869	4.6577	2.82312	1.90668	2.69042
Atr02G008390	83.791	81.8996	79.052	79.723	78.7027	73.7424	103.712	116.931	117.575	211.472	208.033	215.29	251.769	227.146	185.964
Atr09G010230	8.83538	6.67538	7.02346	4.72408	4.37437	6.37717	7.09137	4.57884	2.39965	4.82483	3.09676	4.36356	5.9916	5.73695	5.60167
Atr03G025650	12.0283	12.2103	12.4422	6.16566	7.77469	8.02794	6.32648	8.90987	8.20174	3.71853	3.73794	6.7825	1.69219	1.92931	1.30241
Atr15G032280	41.6348	39.7728	37.0915	26.9496	24.0055	25.2913	33.1081	30.1516	26.5066	27.084	20.9429	28.91	20.2961	13.22	35.4363
Atr04G033840	5.87201	7.08284	9.16794	2.38244	1.87366	3.19489	2.1049	1.60681	1.78041	1.24765	0.965327	0.597122	0	0.046441	0.114906
Atr04G004380	3.59924	3.90437	5.87904	1.17653	5.98408	3.71783	6.17666	2.11485	5.88074	1.44231	4.52939	7.25985	15.5679	16.4445	9.59695
Atr16G024460	5.56731	3.64406	2.8096	11.0735	3.69589	4.08242	8.89306	17.869	10.8038	21.2218	5.84501	16.2302	2.46222	8.18357	12.3258
Atr03G040400	24.6331	28.0219	30.9399	17.9514	23.0021	23.8082	26.0527	20.5266	21.1358	41.6923	29.2424	42.4169	75.8713	78.12	66.3688
Atr01G066410	13.5173	11.4691	13.8508	6.64352	4.07483	7.40968	6.28936	6.48002	5.94917	2.80851	2.31257	3.85338	2.61903	2.50141	5.69264
Atr05G049300	5.25837	4.77782	5.83292	4.43174	3.63138	4.06851	4.6801	5.62363	5.66626	4.4319	3.317	3.50893	0.716122	0.66042	0.620243
Atr01G064810	1.03114	1.37483	1.42055	0.640179	0.888971	1.16949	2.48069	2.8373	1.19787	5.19086	5.38862	3.40459	17.9153	29.0659	32.0437
Atr07G003440	2.38186	1.69205	2.39856	0.991568	0.871596	0.816408	0.918446	1.42518	1.63669	0.810165	1.31335	0.905406	2.12115	2.06188	1.8365
Atr03G012990	13.9012	15.8606	16.9572	10.4535	11.4728	9.25845	14.3503	16.5645	17.1528	25.2476	27.782	25.7578	9.36261	9.70219	8.74667
Atr14G031350	34.8085	29.2979	31.7187	40.8296	31.4231	31.3029	36.0288	46.2645	40.2678	39.5167	37.8975	39.0158	11.2879	10.7924	20.5818
Atr08G043110	11.736	9.29166	10.5678	10.5444	10.836	5.21474	12.876	14.8989	14.7959	6.29403	6.46002	6.85722	0.306951	0.711342	0.434362
Atr02G019650	48.6212	58.5487	55.6951	61.6289	70.3947	43.2719	104.377	103.172	101.831	68.2762	55.9004	88.6607	0.58268	0.84901	0.705778
Atr12G006150	5.87711	5.18434	5.43796	5.44931	4.48772	3.57622	5.9111	6.01255	4.64262	3.89538	4.10245	4.84489	2.98673	2.68682	1.75718
Atr05G045040	7.00631	5.06618	7.04922	2.32288	4.84957	2.90247	2.8161	3.36334	3.13098	1.62952	1.1146	0.889584	0.657169	0.844865	1.30423
Atr05G046680	24.7477	28.2368	23.6483	19.1716	22.745	22.9902	25.6629	26.7861	26.8071	20.7585	24.2315	30.6212	13.449	12.148	13.9148
Atr15G033660	4.27791	4.74488	4.74661	1.87633	3.18003	5.43332	2.0064	3.17059	3.07079	2.53226	2.13875	1.84708	2.76709	2.61311	13.1745
Akebia_trifoliata_newGene_2843	33.0764	18.4429	29.07	24.3426	25.5052	36.5782	54.9283	109.716	62.9583	197.078	191.648	147.112	117.062	120.845	57.1386
Atr01G061660	0.678378	0.909129	1.13203	0.882693	0.287386	0.774483	6.37092	2.24857	2.20855	2.37355	3.40147	3.27629	4.25711	4.48934	13.4787
Atr01G056200	13.1654	12.4707	16.6191	9.77323	9.04797	11.1592	10.0914	14.8465	12.6813	14.5276	13.1049	14.4989	7.19915	8.11674	10.6465
Atr13G002050	12.2351	13.9056	16.2082	38.6657	29.7983	31.8599	54.7778	57.808	61.0588	41.6835	37.0592	44.3575	26.0179	26.3944	25.3214
Atr09G034420	8.37773	6.02146	7.77899	6.85935	7.3311	0.677734	4.36804	4.30392	4.55793	9.80131	5.74533	7.77282	1.20714	1.91843	1.90045
Atr01G064100	1.88757	0.501021	0.627099	0.683248	2.26059	0.689869	3.12868	3.24665	3.21619	6.89731	5.86268	6.32883	22.8743	41.7854	124.86
Atr15G005920	16.2449	12.2791	11.6842	12.5719	13.0298	13.1446	14.5255	18.5345	14.9752	23.6082	20.3319	21.9953	34.4003	40.0474	34.5414
Atr07G002470	4.22532	4.4273	3.87068	4.04208	4.87086	3.3053	1.48545	5.44054	3.60705	8.85073	8.89668	11.4887	11.8691	16.0426	12
Atr03G010340	21.6677	20.5927	23.9364	38.3626	35.8496	16.4703	38.3368	49.2598	38.7173	77.4364	65.0649	60.3633	44.1651	23.9111	25.9023
Atr07G004130	1.82683	1.65957	1.37986	0.893607	0.762222	1.20003	0.939272	1.16005	0.874853	0.809426	0.884576	1.04522	0.562972	0.868513	0.980185
Akebia_trifoliata_newGene_2027	13.4791	2.27901	0.971216	7.51509	3.62975	0	2.99798	8.93604	4.52294	5.16812	27.5048	37.0699	50.4593	44.9127	29.892
Atr13G033600	273.317	169.85	187.344	266.84	263.138	181.009	243.682	450.84	298.838	938.73	708.219	740.843	790.274	830.186	692.956
Atr12G037380	2.4009	6.50308	4.73476	5.58799	4.21661	4.3567	13.5774	13.7871	7.78295	51.9781	76.5828	30.5901	11.1848	11.8479	12.034
Atr09G031280	0.156393	0.468554	1.71618	0.454289	0.710323	0.199268	0.573014	1.08217	0.89572	0.017673	0.092192	0.016844	0.035496	0.005025	0.059425
Atr09G007510	258.237	267.429	227.67	164.568	191.641	192.237	159.796	147.955	155.232	140.951	125.071	165.406	100.048	132.014	111.088
Atr07G006400	9.39863	10.4152	14.2164	6.55036	6.91643	3.31147	8.40402	9.91005	9.11821	6.48305	4.28736	5.84207	0.911011	1.32265	0.866012
Atr03G003210	1.10434	0.500982	0.622623	0.097629	0.128045	0.054729	0.058828	0.406313	0.650922	0.730069	1.06821	1.77782	0.453948	0.238717	3.19756
Atr12G037920	56.1668	42.3677	52.5896	78.7154	67.2085	77.8545	173.504	162.133	126.149	191.921	198.365	143.92	341.224	286.174	234.436
Akebia_trifoliata_newGene_401	2.31118	1.80876	2.36917	2.41579	2.59972	3.05027	4.7104	3.02244	2.74676	5.9041	4.28017	3.05579	3.53562	4.8281	2.86114
Akebia_trifoliata_newGene_405	2.68792	1.96961	3.64977	4.65155	3.71197	4.63833	5.33436	10.8257	8.50573	10.3727	7.81325	7.83891	9.14708	7.57754	2.42171
Atr01G050200	5.35397	4.65523	3.75767	4.15787	3.62618	2.96586	4.70707	4.66188	5.11256	23.1884	28.5275	18.6313	40.0187	47.2444	42.8479
Atr02G057940	2.43726	3.13684	2.09149	1.92906	2.52281	2.18698	2.46014	2.21179	1.37602	1.15306	1.49086	1.49311	1.92568	3.47745	2.07792
Atr14G024540	1.09039	1.14142	0.717931	2.01975	1.99797	2.09244	3.13917	1.40453	2.07188	0.793248	1.61261	0.99411	0.047321	0.117215	0.103493
Atr11G037970	50.8862	117.94	109.376	79.2648	17.0357	83.0345	98.1781	12.5365	41.6161	10.1501	14.1064	9.0296	14.0415	14.2627	13.1139
Atr09G013010	5.98141	4.31404	4.03273	5.3475	4.42039	4.37949	5.73059	7.17605	8.40529	20.4679	32.3259	29.3702	12.9677	34.0852	47.4064
Atr05G050070	13.6197	14.0139	13.6958	25.3271	20.6088	17.7346	37.5142	32.401	31.3578	62.4765	46.4026	54.6794	71.7088	72.4044	68.0419
Atr10G010940	0.40824	0.407772	0.613851	0.239267	0.372359	0.418793	0.053231	0.247369	0.209836	0.241013	0	0.280111	0	0	0
Akebia_trifoliata_newGene_1694	0.993888	1.14222	0.581226	0.306457	1.04669	0.426402	1.09592	2.11673	1.38631	0.428902	0.433412	0.464006	3.00911	1.99007	1.35446
Atr14G000250	3.30542	1.30106	2.55355	0.580167	0.398862	0.412103	0.264951	0.914661	0.404445	0	0.1069	0.053116	0.132191	0	0.257083
Atr01G010240	20.8614	17.0669	26.8129	24.8551	24.9592	11.5534	22.4308	23.7571	23.3134	20.4563	7.75962	19.0607	0.552965	0.805021	0.185505
Akebia_trifoliata_newGene_7595	0.873314	0.380562	0.085501	0.856057	0.380587	0.228817	0.150433	1.97	1.61266	0.955038	4.19365	3.90385	3.06207	3.28232	4.32288
Atr02G055390	3.12272	3.14058	3.21325	3.11514	4.01891	3.92823	6.10337	5.84509	6.47657	6.88745	6.4952	9.13955	9.12968	7.59924	9.04228
Atr10G007010	34.2738	26.2258	23.9007	21.7054	21.3111	18.2932	19.5682	16.6899	16.8205	2.70658	2.06726	3.15033	4.7306	2.92497	2.65728
Atr06G022370	1.32251	1.83644	2.48237	1.22545	1.06167	0.478738	0.537117	0.877985	0.924453	2.77415	1.80537	1.66554	2.48509	1.97295	1.84501
Atr03G002580	19.6612	13.0297	16.2248	15.6977	15.9446	15.9799	17.6804	24.1689	18.3445	13.7452	13.195	16.475	9.01125	7.9552	13.3912
Atr03G009370	38.3002	37.5274	36.7763	33.175	44.5793	41.6882	55.1527	46.5602	55.0644	58.7579	58.1531	63.5784	102.381	87.4814	96.4531
Atr08G044620	48.7313	45.7949	57.7004	50.8	49.5587	29.3572	40.3831	50.5568	45.7155	40.8614	18.2331	40.5446	3.65315	4.01155	2.86145
Atr03G043870	0.856878	0.693266	0.918902	0.571155	0.654116	1.05267	0.71302	0.905748	2.00375	2.67721	1.62681	2.58378	4.14042	3.86609	8.33305
Atr04G043270	21.2551	18.183	22.7118	23.7449	25.278	22.3291	29.5443	21.9524	26.0156	9.84339	7.40395	8.98909	5.74874	7.92046	8.47693
Atr01G001920	28.1716	21.0225	21.098	22.1132	20.3227	22.003	21.1095	26.5554	22.2996	41.2193	35.1385	29.9797	58.255	60.6283	65.0097
Atr16G007090	63.8716	62.1399	74.9846	61.5796	48.1955	65.5627	63.4486	73.0126	67.8025	71.4587	65.6446	57.157	42.9664	27.6365	44.9926
Atr01G040160	11.1264	7.55873	12.5607	15.2292	17.1669	12.0319	24.5676	30.2303	23.5131	38.015	32.1716	32.3668	53.7207	50.4883	47.4903
Atr11G032110	3.21165	1.09594	0.708187	2.15713	1.796	1.57604	1.98846	1.26517	4.41236	14.8512	7.18515	15.6443	14.1281	27.3766	65.1193
Atr11G023910	2.00133	0.59127	0.647958	2.62774	2.25154	1.32642	3.74057	13.0414	9.35326	44.513	35.5974	37.1753	70.7536	82.6836	70.5986
Atr01G047990	11.4679	10.6955	12.0915	4.47958	6.75864	5.13943	4.39797	3.92559	3.59839	1.2077	2.14919	2.17865	0.386814	0.636751	0.826862
Atr08G008960	2.44119	2.67006	1.73594	0.640536	0.832749	2.68925	0.863615	0.802274	0.653586	0.455932	0.244437	0.486344	0.079245	0	0.093977
Atr14G027030	14.11	10.5305	11.5807	62.23	50.4794	3.64541	26.3842	36.9608	23.4852	186.737	125.147	120.957	99.6317	64.4157	76.5348
Atr05G044130	1.97025	2.28724	2.30535	1.36083	1.44581	3.49763	1.63857	1.42424	1.29746	0.88249	1.24487	1.67559	0.953739	1.23476	1.51927
Akebia_trifoliata_newGene_1330	3.33698	3.51662	2.83459	2.71175	2.76895	1.82547	4.38965	2.8107	3.78487	4.82439	4.93859	6.72404	8.40867	9.77145	7.56354
Atr02G008150	18.9029	16.0103	16.4197	7.78065	7.92181	6.73038	7.31208	9.53295	6.98818	9.67425	10.4259	16.3957	35.3098	14.0957	41.7905
Akebia_trifoliata_newGene_1339	27.1827	26.5667	27.8699	17.1316	21.3203	17.2218	19.3768	11.9167	9.03403	4.83436	3.69377	4.54745	3.86003	3.54612	4.0453
Atr05G018430	1.77706	3.12623	2.87182	2.12092	3.22107	0.68241	2.64666	5.32591	3.4409	3.49003	3.13514	3.16146	1.40009	1.79706	1.35291
Atr05G052080	8.46121	10.8001	14.0319	8.84856	7.7897	3.60977	5.10069	7.97476	6.96335	3.58549	3.24377	3.77566	1.60075	2.11424	0.415159
Atr11G039970	79.3961	1.62533	133.993	123.585	0.848567	130.509	140.132	1.20612	33.0569	1.31691	0.487322	1.42219	1.94742	1.19536	4.92119
Atr09G012160	21.3212	15.1992	19.2046	13.9212	16.8873	15.6737	13.7969	16.567	12.5635	18.601	12.1417	20.7847	9.32182	10.2088	8.68552
Atr10G019010	9.29056	4.57376	5.51824	4.94923	7.82112	6.81153	35.3942	43.8215	22.4072	70.8049	85.2397	44.4277	45.1291	41.0977	106.863
Akebia_trifoliata_newGene_2675	4.03224	2.62428	4.47187	4.15807	3.33802	3.09149	3.88165	4.66047	7.01248	3.26656	2.86429	2.6946	1.56737	1.87564	2.09187
Akebia_trifoliata_newGene_2674	1.43749	0.901138	1.59805	2.10059	1.60632	2.7502	3.65128	3.62865	3.0489	1.84647	1.76674	1.63971	0.775303	1.87685	2.16667
Atr13G026200	2.28728	3.89869	2.80964	3.7387	3.40732	3.38336	4.1087	4.86071	3.03081	0.679301	0.94645	2.04624	0.854571	0.893578	0.623246
Atr16G000360	15.8027	11.612	11.8807	19.6283	19.2219	9.1838	22.2135	29.9235	25.1382	69.3046	59.953	53.0834	38.6435	26.9897	30.1111
Atr10G002030	16.1225	13.1831	12.4558	16.9822	19.1372	14.3247	20.0935	24.1134	20.3985	38.8851	38.5788	36.6952	27.6657	32.4463	24.5647
Atr04G016740	0.137297	0.363917	0.419989	0.664453	0.278544	0.976249	7.61141	3.96073	2.76963	0.35816	1.41434	0.326478	0.065855	0	0
Atr11G039390	98.6166	195.017	161.264	144.799	32.8059	155.685	173.172	27.2264	50.8749	19.8577	16.9304	21.88	28.4338	31.6181	21.7327
Atr04G016460	7.76338	5.66381	8.20121	2.99983	7.00687	3.36711	5.63338	6.0806	6.62852	5.66115	4.96594	6.53543	14.2659	11.4732	11.5634
Atr11G001490	32.8681	24.5337	27.9481	34.0966	36.0541	21.6084	48.8705	54.6352	50.3155	59.7439	68.4952	79.287	82.0547	100.189	157.354
Akebia_trifoliata_newGene_6955	2.87755	3.00402	6.0109	4.82418	4.4967	2.33781	6.36971	7.2323	7.96789	5.0176	4.5816	5.6693	2.09249	0.67064	1.35665
Atr10G014470	36.1731	33.0667	32.249	13.4121	14.0625	17.5567	13.2657	14.4204	14.8993	15.7313	12.6935	15.553	10.8088	14.3226	11.5851
Atr11G039020	92.0494	157.115	133.307	119.624	40.2706	131.105	133.209	37.9671	52.3897	32.221	28.8112	32.131	32.4124	32.0626	25.4829
Atr10G013880	3.41842	4.14822	3.94438	3.3686	3.56264	2.46732	4.61947	5.45285	5.322	8.28185	7.7774	9.95859	9.89405	10.014	13.1296
Atr01G064340	94.6234	88.4505	96.7262	90.8897	73.7407	49.1743	38.132	50.0678	44.7554	60.9499	44.1083	57.5695	23.3503	14.2334	21.4644
Atr05G000740	19.1272	5.92983	5.91412	49.3172	46.9746	13.0357	52.1555	67.5989	35.1748	45.5941	21.3211	58.5452	9.36709	4.05493	4.70088
Atr05G040940	24.0156	25.144	18.9943	58.4208	77.647	36.6245	38.5534	50.7328	61.8154	109.241	103.886	46.3002	54.7688	53.7735	28.582
Atr14G032000	6.00115	6.25063	6.19677	5.24195	5.2221	4.01401	5.23518	7.2698	7.43177	10.381	7.71353	7.81696	17.1385	21.011	14.0499
Atr12G032190	0.79629	0.744137	1.13743	1.10591	0.714878	0.942912	1.64545	1.98669	1.51832	2.60471	1.81829	2.26591	2.66721	2.79995	2.3726
Atr12G008060	26.5	23.9344	23.2975	29.5879	33.7361	35.7311	63.3572	67.672	69.4577	47.9094	49.1308	52.5001	44.3881	39.8204	44.6321
Atr07G042160	12.9169	9.53842	9.66703	15.481	9.47042	6.61963	13.2255	16.7925	28.0682	26.4343	36.0294	32.3253	102.824	92.6843	98.6055
Atr10G034540	6.19533	8.56118	8.27019	10.6313	5.31776	4.33011	3.90377	5.39523	7.51356	15.3741	10.1317	14.1843	24.5435	27.7417	45.5522
Atr04G033670	17.0498	21.7316	19.0612	15.7687	16.8891	12.8866	17.2298	17.834	19.4662	8.89113	8.76913	10.1011	2.06848	2.10156	0.765451
Atr02G009490	4.50906	4.18363	6.31217	4.20736	2.22662	2.87527	2.1232	3.8723	3.02288	4.26413	4.57537	5.2817	2.98765	1.7319	2.65519
Atr06G011110	15.9517	16.3956	14.7539	15.5019	14.0176	16.0572	18.7866	24.7966	21.8084	21.7676	14.5991	15.8746	40.7379	39.7308	32.6507
Atr10G033010	10.0139	9.53527	7.65668	6.2943	10.8222	13.8294	17.5757	20.1846	18.4893	12.0108	20.091	19.9367	7.01073	8.50872	8.46045
Atr08G006610	5.4247	4.2152	5.92469	1.60779	3.42733	4.06738	4.20536	3.84772	2.96572	4.76154	3.22845	3.77207	11.2639	11.3344	8.32657
Atr02G044650	7.24126	6.96215	9.13789	9.15546	11.3934	9.73322	13.7464	21.5421	18.8629	23.5688	14.2789	13.3579	18.971	27.8673	17.5924
Atr04G037370	5.47353	4.15783	3.07634	4.12777	3.93379	4.67376	4.45637	6.31611	5.78232	2.5139	2.73348	3.53432	0.704559	0.930171	0.787252
Atr01G058900	0	0	0.166534	0	0	0	0.336381	0.163965	0.371959	0.965846	0.395869	0.409301	2.39805	1.78506	1.86301
Atr05G040160	0.191702	0.051331	0.234385	0.380799	0.39277	0.108302	0.384698	0.576633	0.581142	1.87137	1.38142	1.81741	1.88502	1.24651	1.26353
Atr02G008450	5.76952	5.01298	6.29298	7.48876	4.30995	5.12013	6.25424	8.22583	7.95514	11.9789	10.0407	10.1509	17.4282	19.6194	17.1337
Atr01G056500	0.323777	0.115876	0.156038	0.108888	0.167449	0.16979	1.49441	0.745333	0.784951	0	0.089007	0	0.556703	0.034227	1.53652
Atr14G035860	0.140189	0.193848	0.10236	0.593359	0.443266	0.755354	0.679887	0.945963	1.52734	0.029493	0.178055	0.433387	0.020182	0	0.045515
Atr08G040670	60.1032	54.4954	88.6558	62.3885	64.2165	47.228	65.7588	72.9397	69.5223	227.84	123.576	148.236	127.343	111.663	121.829
Atr13G011580	6.19962	2.05132	6.84729	2.56096	2.50407	5.05962	3.05621	3.60017	2.53702	1.60559	1.05497	1.08065	0.355318	0.16511	0.619326
Atr03G051790	4.24949	5.17887	4.21227	6.20289	6.98473	5.50453	2.75969	4.74648	3.65184	2.61377	5.05024	4.50361	0.626271	0.31057	0.527682
Atr13G003280	1.51885	1.68635	1.49924	1.23433	1.46062	0.775371	1.15746	0.609945	0.914393	0.220965	0.503919	0.579786	0.035447	0	0.116379
Atr02G020130	6.88543	5.17802	9.18887	10.6978	5.44337	8.8853	8.11764	6.87645	7.11328	9.84049	7.68032	5.95756	2.48392	2.23199	2.96271
Atr08G039260	0.56495	0	0.470612	0.286252	0.198593	0.359154	1.791	1.35368	2.83387	8.15443	1.69019	4.5871	6.23512	13.5247	7.89825
Atr09G006310	40.7133	34.9928	35.7553	34.6426	34.5209	33.7947	44.1169	46.6919	44.0728	83.3218	82.0865	78.5089	114.86	117.577	103.132
Atr09G037650	15.9549	10.9988	8.95686	15.9983	13.5279	12.7177	6.89949	4.41015	7.5107	32.6967	6.30823	22.3433	19.6671	29.0731	14.8586
Atr06G001180	1.76747	2.17714	2.8473	1.11255	0.625184	1.03916	0.776846	1.25358	0.939868	1.78596	1.46014	2.58394	1.5296	1.84525	2.51684
Atr13G001630	13.5594	16.2083	15.2421	17.3156	18.9192	15.2471	29.0499	27.5623	32.9585	29.4899	27.8266	33.5444	39.117	45.1034	40.508
Atr04G050460	45.3588	12.6387	14.8949	0.380716	0	1.54701	2.65418	0.560802	1.67966	0.933775	0.150515	0	0.071719	0.06234	7.18989
Atr13G005930	0.463115	0.91257	0.933477	0.124126	0.553778	0.62514	0.727654	0.548431	0.398514	0.238157	0.272277	0.362431	0.459435	0.634639	0.549379
Atr16G027580	1.87408	1.65603	2.27551	0.473458	0.45596	0.994614	0.109302	0.442133	0.582611	1.35187	0.726161	0.943737	0.735389	0.660755	0.618033
Atr12G009850	0.124445	0.205217	0.562612	0.104761	0.306694	0.186142	0.429997	0.235581	0.38582	0.375544	0.193055	0.279935	0.995447	1.07486	0.862876
Atr14G005400	1.13187	1.23446	1.63743	1.11832	1.29547	0.680762	1.06545	1.44404	1.16193	1.29112	1.48847	1.29857	0.0326	0	0.042992
Atr07G007030	0.322886	0.311082	0.675572	0.312115	0.957127	1.00676	0.712275	0.887146	0.658824	1.13421	1.48083	1.39437	0.244478	0.557742	0.420257
Atr16G033870	13.5733	6.21874	6.86329	64.2385	46.4587	24.7112	26.5471	45.5435	24.7321	154.672	160.732	115.415	56.671	44.5794	42.2733
Atr15G034020	0	0	0	0	0	0	0	0	0	0.294631	0.056249	0	0.800261	1.02736	1.50622
Atr13G008270	46.4127	25.413	21.4303	17.047	23.297	10.0958	15.3406	23.1123	11.534	9.79571	18.0353	14.3489	5.5148	5.80171	17.6646
Atr03G013000	9.56686	14.2175	14.1718	8.05388	6.64635	6.46084	4.2357	4.35325	2.58671	9.91986	8.85387	9.76227	9.4148	6.8544	5.7199
Atr07G001760	7.02723	1.5308	0.36191	0.435783	0.111832	2.97756	8.91828	0.479111	0.260195	0.180624	2.10539	5.29784	12.5728	14.9582	224.612
Atr06G001860	3.11464	2.97984	3.39011	3.15037	3.71222	3.45074	4.15832	4.57313	4.54834	5.96386	5.57372	6.26574	8.69593	9.75509	7.65214
Atr03G049550	9.97474	6.06614	6.81307	1.53688	2.1687	0.30806	1.2665	2.05586	1.34229	1.19713	1.18312	0.539025	4.89793	2.57928	1.9502
Atr04G015370	0.294775	0.24706	0.186869	0.323405	0.360978	0.495731	0.477353	1.09512	0.320796	9.40592	2.66215	3.49009	7.34221	12.1497	5.28608
Atr01G051360	2.08503	2.6371	3.96111	1.34913	1.23875	2.06065	2.98322	2.32206	1.48549	1.5233	1.00363	1.49701	0.594264	1.00909	1.03208
Atr11G025350	17.0157	12.3287	10.7426	15.6839	17.4274	20.3038	25.6757	18.7576	21.4445	7.24732	12.4763	15.6082	6.80493	5.22782	7.33215
Atr01G045310	8.76365	4.43968	4.70093	16.221	10.3899	1.76373	5.83672	11.4533	7.814	53.502	45.7973	35.6507	62.8742	30.8408	28.393
Atr13G012110	9.46192	8.64063	15.1416	14.5082	7.78277	6.43465	6.35769	11.2709	8.79392	11.289	8.38983	9.37308	5.3108	6.3467	6.45701
Atr15G037830	145.974	139.909	135.167	131.494	119.039	161.851	112.019	128.27	106.526	87.9895	82.5704	77.5805	32.2781	28.4692	40.5483
Atr02G052950	40.4109	46.1204	40.3676	43.7351	46.2926	52.4769	48.5397	65.9137	72.775	21.7687	18.2161	24.8242	2.12229	1.70827	1.86407
Atr05G018900	4.08528	2.97196	3.4437	1.11651	1.70439	1.86486	1.39592	1.04652	1.25002	1.38609	2.13746	0.690174	1.15329	1.25997	1.60864
Atr07G006230	94.235	79.114	90.3719	94.155	75.8377	64.0252	101.054	130.39	131.094	168.606	173.669	214.103	52.4259	52.4774	38.3552
Atr08G007540	6.88792	5.30314	5.93802	5.09885	5.47296	4.83969	6.12746	5.47261	5.55141	4.06497	3.06094	3.30308	3.04344	3.83918	3.54164
Atr03G055140	1.66812	1.1169	1.05347	0.660557	0.389449	0.707759	0.512677	0.427622	0.457774	0.125146	0.135235	0.07953	0.11233	0.230029	0.348258
Atr11G025820	25.1439	35.9222	28.1459	23.2307	31.7819	48.9859	33.9874	13.0905	16.6121	0.227095	2.39228	1.86442	0	0.131492	0.250763
Atr16G001340	62.4705	68.4548	67.2918	50.6763	48.0651	31.3506	60.4659	76.0419	65.6296	75.643	57.0077	78.0478	34.4812	29.2213	43.4241
Atr04G037980	0.559567	1.52542	1.12967	0.826614	0.826317	2.37534	0.673153	0.772496	0.89608	1.6693	23.916	1.65616	44.8662	31.2942	62.3162
Atr10G032510	1.14702	1.15053	1.03365	0.461465	0.611618	1.04243	0.269977	0.164547	0.323483	0.132452	0.254809	0.373311	0.049888	0.030656	0.592828
Atr06G030410	7.65934	10.098	8.59947	3.78896	3.77545	2.2808	3.58411	5.02468	6.50569	8.56267	7.81073	12.3293	22.3164	22.6263	13.0257
Atr08G002700	22.4634	19.5201	26.0408	13.3254	10.1011	10.7751	17.8376	13.2751	11.1183	4.34103	5.02678	3.56123	0.94514	1.50491	0.657378
Atr16G004640	37.3503	32.7342	41.8447	31.0023	27.6253	32.134	38.8746	31.952	23.5049	16.2135	17.4476	21.8659	7.8505	8.32979	12.0657
Atr10G006570	0.61122	0.155565	0.153198	0.831178	0.12628	0.047796	0.5641	0.499577	0.861631	1.19066	0.8627	1.4218	2.66289	0.868319	2.12271
Atr06G044030	0	0	0	0	0	0	0	0	0.029908	0.281097	0	0.102801	0.827652	1.47329	2.95204
Atr03G047630	16.7556	12.9294	16.2687	22.5728	13.7232	16.4727	20.8383	21.8121	20.7357	21.7056	17.7849	19.3643	9.20522	10.6505	9.98323
Atr03G011070	8.97043	3.54904	1.58646	5.77121	9.11221	11.0559	0	2.25127	3.26533	0.651388	0.933602	1.03574	0	0.797574	0.152367
Akebia_trifoliata_newGene_7412	18.5191	18.595	24.4095	14.3801	12.6908	19.7384	12.6295	18.9545	16.6036	16.5074	16.781	17.1805	11.9261	7.47844	8.4405
Atr11G038940	88.4118	149.172	124.696	115.505	43.2646	130.024	135.925	45.8282	57.7848	27.8798	25.5088	28.5786	16.8609	17.149	21.7285
Akebia_trifoliata_newGene_5309	0.270575	0.72401	0.505602	4.81387	1.92772	2.93907	8.58046	5.67558	5.20843	0.921776	2.32176	0.336738	0.40581	0.68399	0.084728
Atr07G021480	4.07156	3.68892	5.51253	2.43447	5.31884	3.29253	5.51333	4.5589	3.14289	2.2606	0.814156	2.28329	3.28708	7.34692	3.06802
Atr05G004440	7.01254	10.0578	20.6357	7.37901	0.232594	21.6039	3.18165	9.45162	21.5589	5.81556	14.8313	5.19054	0	0.075776	0.26446
Atr08G009910	12.6122	5.88268	7.15009	3.21468	2.42198	5.15639	1.68915	4.31908	2.30552	2.14433	2.73329	1.85747	0.191768	0	0
Akebia_trifoliata_newGene_8303	12.6449	11.1756	13.7994	17.9004	16.8545	5.33781	15.0741	22.5603	21.2148	12.1754	6.14285	12.7569	2.56113	2.24647	3.51051
Atr10G013600	2.81104	3.13322	3.4964	4.91947	3.12843	5.19332	7.94693	12.233	10.5215	21.248	11.6535	16.8667	22.6192	30.663	17.6021
Atr10G008410	5.0151	3.80303	5.29548	5.36766	4.94064	4.90291	10.1638	9.51106	8.5999	18.2338	12.5419	14.21	15.0607	13.4342	11.0273
Akebia_trifoliata_newGene_8309	1.26974	0.954527	1.6586	0.725923	0.904516	0.653054	0.429267	0.734621	1.30331	0.326591	0.296271	0.756147	0.252439	0.129572	0.261383
Atr01G007100	26.9729	19.9433	25.3002	41.9652	29.3723	41.9955	75.3998	72.2881	60.3343	79.179	79.425	79.0436	53.7574	60.1779	52.8701
Atr11G037650	44.9523	113.586	119.215	76.0716	11.2064	82.9702	113.76	7.51638	33.6089	2.41495	3.75675	2.86983	5.47844	7.08675	3.18691
Atr02G056050	8.87778	16.7765	17.4563	8.90131	5.84958	12.9555	7.51464	5.49951	8.13723	8.25551	3.9307	3.05218	13.1766	7.24083	9.90717
Atr11G038490	65.5348	131.184	107.435	98.2006	22.3186	107.727	113.234	21.4764	36.2074	15.0127	11.0202	10.9407	14.9407	15.3726	12.26
Atr01G038870	1.3635	1.15482	1.56896	1.07588	1.31418	0.98363	0.926009	1.55144	1.36575	1.01543	1.42448	0.957506	0.325744	0.367097	0.309733
Atr11G039720	85.4643	148.409	128.973	121.772	43.6369	126.388	154.459	54.0343	72.4061	61.2423	51.8511	62.6524	120.157	115.62	116.942
Akebia_trifoliata_newGene_4163	0.829338	0.76017	1.56293	0.943657	1.21298	0.381714	1.36638	1.95006	2.83362	3.72181	3.08974	6.41508	2.38046	2.06316	3.16801
Akebia_trifoliata_newGene_4165	10.4135	10.4491	11.4726	7.33422	7.26828	11.7354	10.4881	17.3004	17.1103	31.7904	40.356	22.793	3.96823	4.16089	19.1004
Atr02G004570	6.65603	9.09811	7.91002	5.54662	4.09285	5.02226	6.71121	4.20666	3.31957	0	0	0.096034	0	0	0.588336
Atr12G030340	18.0364	14.3217	11.7251	30.4824	34.5169	20.2826	15.7649	29.7093	21.4602	58.4565	65.6127	44.8075	58.5121	59.8084	32.7573
Atr07G007620	4.24834	4.29224	4.08203	3.42227	3.33632	4.02071	3.77891	4.52157	4.32067	3.37696	3.94216	4.81112	1.9723	1.2737	2.63147
Atr16G000750	29.008	22.8294	20.1888	24.4824	29.5363	26.3389	45.1449	68.848	47.8405	138.517	112.503	115.768	425.432	510.56	458.974
Atr02G002930	15.6539	14.2846	17.5932	24.7355	18.2912	16.4003	27.5868	38.258	32.2334	46.097	34.5799	31.4255	78.6159	92.012	93.1397
Atr09G001140	0.193151	0.362339	0.700158	0.657369	1.04379	1.95351	1.58373	2.2588	1.4792	1.50996	0.598721	0.612432	3.28681	2.15852	2.42312
Atr11G038230	66.6537	133.607	109.821	98.8653	24.5505	105.798	117.766	20.5717	37.755	11.5936	11.4515	15.3557	14.8553	17.6818	14.2902
Atr10G002480	0	3.7344	0	0.546252	0	0.242167	0.31043	10.6174	11.129	9692.25	2593.35	6950.23	14852.5	12258.8	2099.16
Atr03G049890	12.7723	7.99197	8.79026	3.99108	7.84104	7.53299	7.87105	10.8337	8.5668	25.0002	25.9561	26.5641	32.4166	30.4328	28.6161
Atr12G005790	2.66012	3.37946	6.52634	1.02666	2.6965	3.93474	3.37143	1.0987	1.7628	0.440883	0.575466	1.0514	0.138661	0.093145	1.53309
Atr01G057520	7.18912	7.12258	7.74712	3.59046	4.98153	4.5762	3.95223	3.49849	3.18636	2.89496	3.51834	2.84001	3.19906	1.88714	1.9924
Atr12G034110	4.37949	3.06942	2.31028	4.31118	3.66851	3.62997	5.78153	6.55957	5.89031	9.11918	8.13117	6.66887	9.86821	8.17669	10.5639
Atr16G004980	90.3934	62.2763	65.6014	106.639	108.854	98.8002	180.012	213.763	155.422	180.659	162.296	131.606	133.172	121.496	117.429
Atr10G019600	0.183465	0.251962	0	0.284744	0.857173	0.249025	0.782108	0.566791	1.04884	1.09369	0.878456	0.365681	1.22182	3.20696	1.19448
Atr11G030380	2.3598	2.39317	2.26579	0.993409	1.08225	0.988038	1.2011	1.889	0.740023	1.131	0.722819	0.063458	0.3701	0.052475	1.05839
Atr06G004390	1.20762	2.13591	3.22791	0.975255	0.738207	1.37943	0.902826	0.901095	1.27454	0.450834	0.673344	0.587192	0.572386	1.24367	1.26699
Atr15G036210	0	0.070597	0.024936	4.66789	4.30567	0.631995	7.57003	9.28319	2.97802	24.2341	14.0609	13.0682	1.95443	2.22761	2.35592
Atr13G001900	2.27865	1.22807	3.43636	0.903417	0.568136	0.538635	0.598775	0.477444	0.784239	11.7709	2.1885	1.20501	27.6279	25.5048	32.9373
Atr05G043900	0.45901	0.52994	0.705852	0.168181	0.936745	0.432702	1.02733	1.87332	1.7991	2.37013	1.28531	5.46534	4.40799	7.47591	5.7666
Atr08G040400	51.7393	48.2341	37.3374	84.4035	93.5288	77.7403	93.5506	91.3472	85.383	108.282	105.604	97.4158	55.9302	57.5848	58.9128
Atr11G031380	0.614657	0.407319	0.682983	1.48188	0.738322	0.805282	1.79969	2.65071	1.7247	1.52941	1.31835	0.215327	0.419103	1.55628	0.662073
Atr09G000200	0.427608	0.910066	0.95085	0.155208	0.389635	1.33419	0.473996	1.11753	0.540974	1.64575	0.715613	2.01805	1.98812	2.36715	6.12823
Atr03G048300	0.056915	0.064686	0.137253	0.332747	0.137574	0.120547	0.234604	0.39189	0.422226	1.71465	1.66712	0.633981	3.16186	2.34756	1.84
Atr04G005300	2.9613	1.03982	1.42064	1.70392	2.0661	2.13348	4.37813	5.17409	4.6444	7.03427	3.47609	4.07974	13.941	17.6784	7.92296
Atr06G011790	2.33016	3.27012	4.03494	1.24764	1.79043	1.63582	1.2415	1.21711	1.1316	0.5746	0.458942	0.95587	5.65666	0.483324	0.65504
Atr09G034070	36.6151	35.7761	33.6391	18.5561	21.8872	24.2399	29.23	16.2279	18.4069	12.4368	14.4661	22.2551	9.18816	9.68101	10.6818
Atr05G039430	2.74007	2.6986	1.83886	2.71092	1.71468	2.2561	4.56429	5.24159	4.20118	7.44033	6.30758	6.76952	8.66089	8.88001	6.5979
Atr04G039890	7.5207	6.78402	6.3192	9.26223	10.7096	8.97696	21.294	22.1442	25.4696	59.0976	63.2745	61.9231	212.035	271.241	198.703
Atr04G037940	1.83219	2.07659	1.0298	5.65889	5.13062	1.15698	5.73492	5.37349	5.41226	11.6422	12.3384	9.24691	8.06624	7.39809	5.47576
Atr03G013240	19.8625	16.1025	16.8214	14.6776	16.826	13.8784	15.5542	13.3994	11.628	10.3592	13.332	14.7981	7.46792	9.40518	10.1077
Atr02G051410	22.8078	31.6146	18.8154	20.0539	21.2973	16.2771	7.41942	10.2551	18.1501	8.5006	6.32078	22.7743	20.5076	14.2773	10.2853
Atr11G038920	58.155	122.685	0	91.6305	14.8403	97.2546	105.229	9.47888	24.9007	0.202543	3.30109	1.74752	0.532063	1.81717	0.345896
Atr08G044990	8.73687	9.42821	9.7872	5.04137	5.00398	5.7229	6.66646	10.3053	7.94193	11.0034	7.97277	10.6748	30.7728	36.3899	30.3177
Atr01G059350	0.744204	0.525157	0.624872	1.81347	1.2167	1.91215	2.98076	2.89585	2.64411	7.77545	4.02192	6.45778	2.26164	2.20926	0.976272
Atr01G058000	1.29096	2.20534	2.25944	1.42472	1.90673	2.80508	0.940792	0.868914	1.55139	0.176903	0.273164	0.119433	0.073768	0.103616	0.220884
Atr14G034580	16.5154	13.4829	16.8697	9.12213	6.86216	7.26728	4.89579	7.59018	8.75085	12.9083	15.0308	19.9186	19.0584	11.5201	19.1715
Atr08G034640	1.66868	1.30941	1.86832	2.99648	2.2762	1.83077	2.88607	3.68981	2.85427	6.76464	3.58676	4.73448	1.14453	0.465609	2.56692
Atr02G052580	93.1406	53.1238	52.028	58.7478	71.4536	66.4072	112.044	61.4315	52.0487	137.179	125.141	130.527	175.893	256.181	516.11
Atr04G036700	74.3705	64.1278	64.9878	88.6934	92.5076	70.6446	116.94	120.171	94.7993	111.881	113.6	104.24	49.0767	47.5611	54.7711
Atr08G008700	14.2709	13.6126	16.0315	12.2645	7.93339	7.3016	7.89124	12.6003	10.1474	9.16894	8.49803	10.1329	6.73138	6.64549	6.34959
Atr02G018700	49.292	54.1466	54.9451	65.2481	67.818	38.0505	103.808	110.916	96.9196	73.4076	60.4928	86.3424	0.719688	0.841717	0.602758
Atr16G030460	4.22341	4.78149	3.36377	2.28616	2.01724	3.91202	2.88551	2.51367	3.38358	6.22016	3.74637	8.7768	24.2433	30.4669	18.6715
Atr03G008140	33.8236	24.5319	17.5986	21.7827	24.4153	16.7864	6.92743	19.594	22.722	33.7647	20.4178	17.6894	71.0427	36.0895	54.5708
Atr16G006410	15.0821	12.8282	9.8627	27.6863	27.7274	13.126	33.2911	35.1634	33.0421	164.04	126.462	126.487	108.152	85.2302	97.4544
Atr06G021080	1.3206	1.039	0.632793	1.03808	0.819636	1.13029	2.52682	1.72241	1.94354	2.52643	2.52379	1.58039	5.43524	5.97582	5.3301
Atr05G049410	7.28549	6.53796	7.25247	16.6755	13.5775	6.79306	13.0284	13.5839	12.8716	19.5644	15.9778	16.9533	10.7281	8.15596	10.2605
Atr01G052090	12.9189	11.2726	7.09897	6.67303	9.38146	10.2734	9.99304	14.2525	12.3098	22.5089	15.1303	16.8345	28.5653	34.198	29.3294
Atr12G006460	2.24598	0.158943	0.072634	0.220224	0.637552	0.308037	0.471874	1.55638	1.88369	1.5861	4.34136	3.4874	0.648813	0.76819	0.634486
Atr01G060620	1.87911	2.05498	1.32806	4.10622	3.63407	1.85937	6.29794	8.86178	9.0391	6.22834	8.73053	7.73709	1.99851	2.25063	2.37498
Atr08G002620	2.50281	2.74169	2.34731	4.08072	3.83768	3.15247	4.9628	7.7972	5.53398	5.94766	4.91462	4.82403	5.85272	7.18904	4.67233
Atr02G061160	9.28169	9.903	8.82809	6.97007	9.01451	8.87726	12.3434	12.6525	14.2556	15.8639	14.7642	18.1059	25.2726	28.5087	22.5462
Atr11G014920	22.0871	16.2512	16.1754	18.7605	15.9523	15.274	19.3359	29.1408	26.1812	54.0813	39.1837	48.7597	73.2871	75.2036	56.0607
Atr12G033860	0.157963	0.172441	0.040947	0.147971	0.097158	0.204549	0.560017	0.120553	0.56227	0.059835	0.06325	0.135689	0.336231	0.685055	0.455377
Atr02G013760	20.1468	17.6758	17.0184	9.90155	10.0368	8.86799	7.87772	6.36246	8.08171	3.75234	4.71699	2.62014	6.27703	4.13394	3.16253
Atr13G003740	8.29781	9.29187	9.03996	6.96376	6.74488	8.75729	11.7636	8.66531	10.6788	16.9277	18.911	19.3973	32.9804	38.5615	42.2127
Atr04G012620	0.097026	0.192415	0.214773	0.158143	0.12616	0.120344	0.155346	0.243007	0.335512	1.16008	0.415473	2.18368	16.1247	17.8684	12.2488
Atr02G055740	71.6799	54.7905	41.9222	45.1383	38.4658	33.0359	40.4021	46.7973	34.213	87.6065	90.9766	88.0662	71.5215	57.772	69.0865
Atr04G007560	9.54821	9.1543	9.69177	8.22996	4.85205	7.09431	4.67578	6.60027	7.90634	18.5725	14.5207	14.3761	18.2216	18.3357	17.949
Atr02G050510	1.05261	0.217209	0.11862	0.624312	0	0.142511	2.43739	0.42422	0.277198	3.85955	2.22921	3.14805	0.353861	0.720651	16.1702
Atr15G037250	10.7469	21.9519	19.7894	12.0574	9.57414	11.3644	12.8071	12.7313	12.7606	12.191	10.8187	12.0519	4.61154	5.01773	11.8406
Atr04G043910	25.8048	29.687	28.7399	34.4657	25.3792	27.3743	33.5475	46.8383	45.55	60.5494	84.0815	66.1973	54.4172	60.5447	40.0525
Atr09G043270	0.935172	1.35635	4.21508	1.11275	3.53494	2.36223	4.58323	2.92855	4.08867	0.461922	0.213292	1.52635	0.318056	0.961887	0.445138
Atr02G016930	3.46371	5.75018	9.00682	1.18526	0.718491	1.38932	0.328561	0.325514	0.510452	0.753237	0.755553	0.359855	3.88619	1.94895	5.91137
Atr05G044190	13.9312	17.0977	11.8282	11.2025	10.802	12.9723	12.5222	16.6322	14.9739	26.2657	20.9286	26.4716	41.293	32.3598	42.8276
Atr13G008840	12.5596	11.1942	10.0889	19.7613	17.1148	9.75752	18.3917	28.3291	24.0193	36.0564	34.4693	32.661	64.937	77.682	59.7997
Atr06G015040	2.88866	1.08505	3.81175	23.5694	16.0278	2.27597	4.49377	6.45125	5.19333	37.0167	28.0021	21.3476	4.02674	4.15733	3.55558
Atr06G023930	2.10718	1.8562	2.14579	1.72998	2.91637	6.29031	6.69782	6.77859	4.88251	3.77664	4.00727	5.78662	1.82992	0.940491	0.424055
Atr13G012630	0.396449	0.164785	1.69046	0.708924	1.06476	0.521214	2.69422	1.14058	1.16191	0.510189	0.274167	0.227519	0.225168	0.379447	0.143863
Atr15G038160	7.17817	8.14446	11.4272	6.52353	9.57626	8.53391	7.60566	6.80492	7.02004	5.7107	4.90778	5.39869	7.6308	6.20242	8.24017
Atr13G001670	13.3211	11.5639	11.4779	11.722	9.42809	9.88453	15.4716	15.6836	12.6294	25.1467	23.507	21.6487	33.0855	39.4855	31.9772
Atr14G033600	11.0427	7.39997	10.8913	9.89772	7.72085	6.80355	12.4631	12.126	10.6903	4.3518	4.27223	3.31779	1.81535	1.9854	1.75206
Atr01G052770	2.03981	3.05439	3.06029	1.78256	2.20653	2.51274	3.45506	3.9571	3.07424	5.61799	5.11609	4.99678	9.42915	9.49639	6.46259
Atr01G003110	1.90813	1.2198	1.07107	1.67874	1.65816	1.02718	3.0261	3.27941	3.16712	2.9513	2.14364	3.15137	4.33241	6.71055	3.12784
Atr09G033580	34.7199	34.3712	30.2334	24.9723	26.4785	25.602	12.0309	21.3077	18.0137	8.37436	10.8586	8.75844	2.51385	3.66287	9.70134
Atr06G030180	31.0294	29.8872	29.672	25.1627	22.1699	29.8381	23.2484	22.2854	19.7698	20.7334	15.3593	21.2313	11.3932	12.4901	20.5025
Atr07G022150	1.84763	0.892626	1.40017	2.00889	1.07771	0.88566	1.11374	1.97647	2.10786	2.26567	1.7822	2.80728	4.65318	3.75712	5.06501
Atr09G040760	2.92482	2.60156	3.85978	2.71697	3.6198	2.47642	3.4748	5.25547	5.57811	13.888	13.8861	13.192	8.51193	9.93131	7.54465
Atr14G035760	30.9005	33.0293	47.3344	32.7829	28.087	15.1642	14.4016	16.7639	12.0455	28.3928	18.215	23.0397	3.37887	1.26434	1.48642
Atr07G001040	21.8469	17.3699	20.2646	14.2676	14.084	16.5852	16.0534	20.6911	16.5022	16.8445	13.0637	20.2751	8.33585	10.2254	9.40817
Atr13G000100	21.548	21.1991	20.049	13.3916	10.8768	12.2248	13.4745	12.0804	10.4286	7.13633	5.23979	6.37598	5.95242	5.36155	8.45095
Atr06G014340	9.9162	7.29867	8.3622	5.78288	7.74362	6.29389	5.67638	7.702	6.01434	5.26323	4.61162	5.75547	4.34265	5.47104	4.83118
Atr13G004900	4.82285	4.65416	5.18701	3.49094	3.80687	5.45528	5.51325	6.36413	5.69417	7.7105	8.30814	6.38679	16.3046	20.2373	10.4534
Akebia_trifoliata_newGene_7187	0.349415	0.633818	0.404636	0.491419	0.674043	1.00845	1.1315	1.24764	0.952065	2.04207	2.42332	1.6725	1.72462	1.05665	0.903324
Atr06G020350	17.1509	16.6294	14.1028	9.5763	9.65512	12.2242	8.12067	9.05668	7.7266	9.94369	8.2001	8.46622	10.8119	12.1398	22.2161
Atr16G023840	0.156663	0.194697	0.184102	0.032155	0.218904	0.111605	0.594216	0.527675	0.623726	0.559478	0.491516	0.262737	0.136663	0.108862	0.069198
Atr03G003580	1.63934	0.803808	0.411176	1.61679	3.61426	0.440107	1.30853	7.86062	3.55735	27.6602	23.636	16.0311	58.8522	41.6005	35.4115
Atr11G037840	45.5076	114.672	103.558	78.3265	13.2643	79.7995	92.0542	8.87921	35.5201	7.76023	5.60096	7.31164	18.8574	10.2072	19.0521
Atr15G026240	3.87484	3.43197	4.29186	1.15855	2.76311	3.54938	1.47291	3.22876	2.50285	1.42348	2.30707	2.1358	0.50958	0.888559	2.69792
Atr16G004870	15.8897	14.2971	18.8104	14.442	10.0711	11.7067	12.2745	12.7394	14.7299	14.816	11.9125	14.2566	9.1176	6.52149	6.19149
Atr16G015040	0.755176	1.03878	1.36518	1.22768	1.50526	2.28959	0.742986	1.31962	1.43186	0.376458	0.394818	0.643113	0.017037	0.049511	0.176127
Atr16G014390	53.5094	51.4563	70.561	48.1751	49.19	31.6295	42.1574	47.4261	47.2168	61.6317	40.6694	74.059	19.0882	16.938	23.8523
Atr06G019010	165.248	163.362	128.234	145.562	105.443	63.6798	155.869	116.992	118.857	113.542	62.6101	101.314	1.90973	4.62438	5.81627
Atr03G005740	1.05199	0.6534	1.54936	0.33412	0.199355	0	0.18321	0.377485	0.25611	0.727774	0.272923	0.409212	0	0.036972	0.383774
Atr03G044460	4.95011	8.0479	10.085	0.835648	4.94778	8.54156	8.14921	6.42633	2.86613	1.29497	3.21394	2.39988	0.227759	0.143372	0.184402
Akebia_trifoliata_newGene_6277	3.17132	2.76962	3.70425	1.61351	1.26163	1.63815	2.29014	2.56642	2.13566	2.41856	1.59751	0.987785	3.09342	2.48571	2.8873
Atr09G009960	10.4663	7.55454	8.60804	11.1331	9.36928	8.39225	12.7558	14.7802	10.493	18.5177	17.6717	16.3673	32.6611	29.6317	19.8264
Atr14G027790	6.10333	5.67054	3.03411	5.70948	4.96144	6.72185	7.38695	8.40068	8.67821	10.4408	8.81343	11.52	12.8107	14.8968	12.1545
Atr14G010230	8.18338	6.85984	6.6394	7.10928	7.8239	8.16623	12.3771	11.094	11.3584	10.1068	9.17619	11.7999	21.0094	20.4289	18.2256
Akebia_trifoliata_newGene_3983	0.77862	0.893178	1.55953	0.989978	0.878057	0.943965	0.785833	2.07197	1.51256	2.50729	2.39628	4.03226	3.86364	3.51844	4.3612
Akebia_trifoliata_newGene_3989	2.59211	1.61769	0.665106	1.33664	2.74795	0.92228	2.32995	3.2194	3.34042	6.43897	5.99891	6.18049	19.7634	17.6248	55.313
Atr02G001240	2.44787	1.73919	1.97169	0.446746	0.174905	0.243738	0.049624	0.13471	0.525761	0	0.285455	0	0	0	0.74424
Akebia_trifoliata_newGene_5549	1.0492	1.14782	1.2725	0.840681	0.758586	0.595368	0.557034	1.20906	1.01774	0.708031	1.3484	1.21263	0.198158	0.143267	0.183604
Akebia_trifoliata_newGene_1723	4.48097	2.82803	3.29109	1.23193	0.76151	0.702851	2.47297	2.74515	1.68137	1.43599	1.08738	1.25183	2.56612	2.98509	2.15394
Atr08G045590	0.196725	0.263982	0.394422	0.254551	0.179883	0.321502	0.449245	0.108253	0.169675	4.05093	1.486	1.78172	2.67651	2.40553	1.78723
Akebia_trifoliata_newGene_7606	6.00792	5.63325	5.17962	6.89622	8.25666	7.35266	8.59298	16.0305	13.9608	8.96292	11.8226	13.8474	14.6447	19.7672	10.4309
Akebia_trifoliata_newGene_5118	2.18002	0.624817	1.01283	0.471669	0.471841	0.446623	0.694157	0.85163	1.26099	0.496138	1.58877	1.77596	0.199532	0.344153	0.578072
Atr13G032260	0	0	0	0	0	0	0	0	0.063292	0	0.327144	0.935924	0.914224	0.591798	2.32172
Atr16G002330	3.48976	2.55861	3.93892	2.81262	1.90267	7.34779	3.82942	4.17253	3.56689	2.6719	2.4362	4.13087	1.49273	1.63494	2.30033
Atr01G062240	34.0233	34.4892	28.7204	29.8959	31.121	41.113	35.0839	41.4864	42.5131	19.3212	20.4518	44.0508	9.62814	12.8194	11.1639
Atr16G030660	16.8192	17.1685	17.0293	12.3635	12.3238	13.1243	14.3427	16.7197	14.301	6.61578	8.45999	9.69727	4.98867	5.60563	16.3433
Atr03G010520	4.57863	2.32071	2.52751	3.49056	2.69118	1.65687	4.53249	2.31499	2.61527	1.46261	1.22049	1.77455	1.11084	1.07088	1.25208
Atr15G036780	0	0	0	0	0	0	0	0	0.084978	0.441972	0.245542	1.02904	5.4921	4.55443	4.43095
Atr11G033170	75.8826	59.2604	64.8652	74.3145	49.8375	64.4122	70.436	58.616	62.5562	19.0596	26.1816	20.2198	4.42168	3.84741	10.6729
Atr08G037940	15.2692	12.6258	16.9192	14.1046	15.9537	11.6606	16.6448	18.1876	17.2264	17.6726	13.0821	12.8487	7.28076	10.5046	9.94603
Atr10G005270	3.60717	3.6495	4.0918	4.6961	4.48995	2.49975	3.41406	3.40958	4.46984	4.91824	2.59192	5.87046	1.97379	0.452197	1.23951
Atr02G050680	4.69329	3.98078	4.17213	2.77414	4.29568	4.40296	5.57657	6.50368	5.91391	6.83616	5.78588	6.24248	16.3924	17.9402	15.0162
Akebia_trifoliata_newGene_4640	1.11041	1.56845	2.11557	0.609048	2.23817	0.845152	1.66458	1.21331	1.10445	1.01528	1.59061	0.649986	1.37374	1.07682	0.692193
Atr06G006760	3.68864	2.93275	4.38414	1.38245	1.28302	1.68194	2.28287	1.82699	1.69893	1.12764	1.08763	1.7738	1.39183	1.3513	1.11839
Atr11G039880	89.7905	150.578	124.951	117.264	27.99	128.274	136.635	31.4737	59.1937	29.8875	29.4129	30.0822	28.6536	30.2933	26.6432
Akebia_trifoliata_newGene_2240	40.2581	155.188	132.5	14.5874	23.2917	0	4.01025	9.91964	6.57606	4.94662	39.4607	11.4156	0	0.567587	0
Atr06G005490	0	0.271154	0.475671	0.590038	0.663963	0.177815	0.523766	0.97806	0.68899	2.2261	0.833362	1.67145	0.523202	0.522584	0.319238
Atr04G048540	24.4772	24.1071	21.7291	14.5352	19.0757	19.2036	16.8321	15.3251	15.7727	10.7158	8.91754	13.2824	8.14117	10.3686	7.12103
Atr05G001730	2.20908	2.38232	2.82124	2.69871	3.82901	3.29639	5.12083	7.54503	5.92314	9.81172	7.39635	8.83843	9.27786	13.5971	6.74204
Atr09G011720	3.19277	2.14195	3.98526	3.11645	3.28039	3.83012	3.86324	6.66107	5.01499	11.8795	8.36293	7.88038	22.6836	22.445	21.7951
Atr12G000830	4.29617	2.43851	3.88247	4.01457	4.98354	2.6801	3.3151	6.92513	4.31257	4.98686	1.57611	4.80257	9.78652	11.8474	7.0416
Akebia_trifoliata_newGene_2244	3.53958	0.868169	3.96178	3.96702	2.56983	6.45034	4.56836	4.73698	3.597	0.897931	0.58884	2.21948	0.151206	0.801345	0.369078
Atr13G035680	0	0	0.068834	0.396741	0.423731	0.687299	1.05827	0.535754	1.1993	0.949115	0.910958	0.773718	0.41323	0.167435	0.380695
Atr06G044950	7.09697	6.73732	13.9182	6.8242	7.33595	8.85244	18.9886	9.51067	9.96007	7.89608	11.8471	8.91706	21.6458	23.2287	36.2955
Atr11G030480	1.07554	0.565739	0.666308	1.12801	1.18072	1.46362	2.25297	3.94703	1.17196	3.90901	7.06635	3.24634	4.26879	9.73225	14.8601
Atr09G007580	507.97	356.911	405.114	465.339	472.741	371.959	526.207	763.556	692.924	723.216	651.719	697.106	348.03	409.088	310.527
Atr10G003890	469.178	619.937	519.889	601.452	633.942	946.144	642.395	644.853	729.994	219.372	254.864	228.951	106.806	78.8231	69.6473
Atr09G040680	21.0357	19.1606	22.9513	22.0845	18.57	15.1484	21.1253	23.7369	27.6337	20.1088	15.8553	14.2592	7.57199	11.6213	10.1258
Atr06G041200	0.598875	0.308157	0.738378	0.330158	0.638944	0	1.05426	1.79146	1.75105	0.131142	0.420208	0.182629	0	0.096898	0.018439
Atr16G004820	83.3283	70.8742	74.8211	30.2422	35.261	31.8636	32.2659	38.7778	36.0743	67.5795	52.8883	59.7297	175.824	144.099	133.162
Atr04G037040	1.19323	0.945281	1.08989	1.83752	0.873989	1.5334	1.29844	1.91775	1.63393	5.81456	3.76213	3.98008	32.3789	50.1793	36.4317
Atr05G045400	49.7978	41.3909	29.8599	84.4696	91.9222	92.8085	85.8515	109.265	96.4095	128.678	124.525	112.302	115.213	103.34	63.7917
Atr02G006970	146.169	182.281	205.183	18.1869	31.6657	166.685	9.81333	8.22358	13.1296	3.06927	7.55884	2.57955	1.45703	0.951534	1.03473
Atr02G000980	0.623692	0	0.092197	0.807812	0.36613	0.580765	0.218841	0.720474	0	55.0952	51.7774	24.4077	101.836	80.8683	64.9328
Atr10G010110	2.31599	0	0.384859	2.04145	4.31978	0.156086	1.98559	7.73788	1.0002	30.5047	11.1281	6.21417	42.6905	41.5067	116.733
Atr10G041340	6.23367	6.83554	6.76249	5.47326	5.08072	6.76435	5.49179	6.0283	5.59173	13.7391	14.9888	18.0747	15.8241	13.7398	21.3782
Atr15G036000	5.77018	4.57008	4.0087	7.11643	5.32077	7.84605	5.09098	5.95806	6.06099	12.6483	8.20721	8.53399	14.0123	13.5138	18.8003
Atr08G040520	0.085792	0	0	0.186193	0	0.219443	0.272322	0.39286	0.518099	0.870387	1.97243	0.305473	13.5295	10.959	4.27344
Atr09G035510	296.885	172.928	208.927	137.666	144.703	249.38	419.98	124.102	103.659	20.723	32.4454	57.6929	0.906888	0.389942	23.2617
Atr06G019750	68.6067	41.2667	54.1609	41.0327	35.831	12.5301	25.0484	30.3956	25.185	33.0506	21.3791	25.4369	15.2961	13.6231	8.21633
Atr15G028950	0.118594	0.175326	0.235735	0.422746	0.506791	1.26358	0.601113	0.66424	0.431534	2.05053	1.6717	1.46716	0.099195	0.046979	0.038975
Atr07G003690	4.25171	3.81054	4.1353	4.04415	3.84257	4.34978	5.01893	5.38559	5.43792	4.26874	3.19389	5.06124	10.6194	9.72974	8.36038
Atr05G046170	15.3972	16.197	17.7258	6.6542	5.7312	7.03418	10.0947	11.1584	9.86604	5.26153	2.78414	4.0472	12.8571	7.18833	9.64894
Atr15G005740	5.8054	3.80031	5.19211	1.88251	3.2819	2.07424	1.61799	2.45991	2.42173	5.01114	3.78261	4.09407	5.46691	6.59804	5.06876
Atr01G054620	0.592189	0.361651	0.833512	0.677886	0.411528	0.674528	12.2724	1.82667	1.25796	1.34818	1.22989	1.25619	3.30648	3.30223	1.18603
Atr01G050530	0	0	0	0	0	0	0.19659	0.201013	0.105851	0.466961	0.70679	0.465243	0.864225	0.244106	1.08632
Atr07G005590	7.74556	8.03006	7.91467	8.25562	9.28269	9.79734	15.7242	14.1276	14.1534	14.6689	16.0798	16.9735	35.3429	31.8086	30.5175
Atr08G012910	115.078	93.3695	114.022	147.128	139.994	56.082	106.429	117.975	105.484	104.097	81.7053	107.947	18.899	23.0108	22.4237
Atr06G017170	7.68379	7.18881	8.49666	2.63109	3.37305	4.18069	3.24462	4.22874	4.04855	5.18417	3.66863	5.46449	6.08535	5.07423	4.13467
Atr01G042810	0	0.034786	0	0.112563	0.026328	0.082958	0.387606	0.311515	0.187289	0.910312	0.902991	1.75056	0.096676	0	0.02524
Atr13G036050	2.30247	2.53871	3.4251	1.84814	1.70262	1.48977	2.66598	3.53483	3.40704	1.94151	1.37994	2.16606	0.869702	1.71846	0.801925
Atr08G002190	0.226085	0.672373	1.37849	1.10788	0.700504	0.770284	0.551817	0.593445	2.12929	17.5551	23.9415	4.52334	13.8389	7.95486	6.15436
Atr09G033110	8.05826	7.20794	10.037	6.23059	5.88905	4.26822	8.11147	6.6066	6.2005	8.12707	7.40321	4.98077	4.01581	3.5179	3.9719
Atr04G037160	0.696573	0.79143	1.2037	1.44746	0.772934	1.64883	1.06283	1.6509	1.71841	5.96484	5.32879	3.02222	33.3459	48.4373	33.1701
Atr02G053440	33.9445	33.2736	35.3262	26.4264	26.9558	24.0249	30.7403	30.5927	27.5024	69.7848	61.2025	62.6698	179.455	247.162	228.602
Atr05G012360	118.426	49.9688	53.3213	125.562	135.138	104.825	321.578	494.083	302.983	308	588.37	245.967	155.225	117.222	405.172
Atr01G068540	25.5115	23.729	25.2371	14.7128	15.4082	18.3714	23.0729	26.1932	23.3875	31.5517	26.2928	28.9284	67.7868	74.9488	48.6932
Atr13G010920	9.70266	9.58118	8.25118	10.2407	11.3867	13.5934	20.5393	16.0459	18.0706	27.3133	24.8872	25.8574	37.8183	62.489	41.8661
Atr03G048270	1.67708	1.31559	1.65659	2.07729	0.538617	0.347191	8.23944	8.76784	3.93019	1.39452	4.84178	2.51965	0.361975	0.632505	0.222336
Atr10G007720	27.6689	24.9897	31.7638	29.3722	20.6458	30.0947	44.2194	22.5784	22.3195	14.7935	9.4091	11.1232	6.50122	6.42774	18.183
Atr14G021300	15.3527	12.3837	14.2937	10.6969	13.381	11.7901	23.2269	24.861	23.0899	29.5263	33.9267	26.7304	45.967	38.5991	44.1356
Atr03G001470	43.7263	45.0884	57.9176	21.4579	26.471	20.9712	35.2801	10.2167	8.83646	16.9244	12.665	13.1183	19.1881	13.0712	26.608
Atr14G000090	4.13932	5.61027	4.95223	4.53148	4.5196	3.04219	4.48154	4.9317	5.00258	2.64815	2.91085	1.78909	1.08469	1.13428	1.2526
Atr03G009660	9.11787	10.4113	9.40652	9.1068	8.41704	8.16076	7.82228	8.33338	9.81025	9.59334	8.04129	9.18944	5.35481	5.88963	6.21997
Akebia_trifoliata_newGene_38	1.73347	1.04653	1.45775	1.40004	2.06975	8.21145	2.73117	6.14127	6.78167	48.3832	49.5418	49.7946	33.2945	36.3547	16.7017
Atr02G060930	16.3445	9.59922	16.8431	12.604	8.92548	8.31191	14.2743	16.8363	15.6218	16.3406	16.3316	16.2343	4.98773	5.0274	10.6126
Atr14G034020	28.4151	33.168	31.3443	40.5777	40.6482	33.4745	69.8506	77.4647	82.4845	31.3574	17.1662	37.5322	0	0.270249	0.222588
Atr01G069630	6.62702	7.03863	7.12763	3.75555	1.46932	4.58179	2.87432	3.36745	3.72465	4.14079	2.9695	3.19944	3.22778	3.03945	2.3974
Akebia_trifoliata_newGene_4116	4.43687	3.39536	5.36334	5.17701	2.94862	5.09959	8.55215	8.29008	7.26086	8.97736	7.93801	6.88792	7.62703	8.17083	6.69393
Akebia_trifoliata_newGene_4115	5.77239	2.79291	2.31819	7.36016	6.72695	17.9522	13.3215	13.7368	4.3147	11.776	10.9022	10.3292	6.53381	6.95798	11.6606
Atr16G025270	3.16355	3.19846	4.57	3.10741	3.25674	3.46062	6.72873	6.04381	4.78667	7.36783	6.49344	5.35459	12.7088	15.2152	8.71379
Atr11G023620	12.7846	11.3098	14.3238	8.08359	10.3883	9.70882	9.8097	9.45472	10.4172	7.96324	6.55286	9.20089	6.95083	8.5554	6.5338
Atr02G017160	47.3479	50.0082	61.1601	45.248	35.1861	41.191	29.7798	35.6533	32.9238	17.4659	14.3127	17.4384	0.724944	0.46067	0.156945
Atr13G002310	30.0517	27.2148	25.4462	21.191	40.8685	40.0037	42.0845	37.6794	40.6091	21.5209	28.18	32.5079	13.3465	18.4632	17.7865
Atr13G012160	0.199269	0.333071	1.46371	0.239877	0.979219	0.438747	0.853719	0.756469	0.840815	0.351281	0.319189	0.329025	0.376324	0.7912	0.48439
Atr02G060060	27.606	27.0615	27.9425	60.4445	54.2242	34.8569	75.4051	72.0226	64.5368	74.251	49.5209	63.4369	16.1265	17.2658	15.3439
Akebia_trifoliata_newGene_1447	7.91847	7.83435	7.11298	6.36776	5.13158	2.68888	7.71328	7.82589	6.30046	2.07211	2.12678	2.85767	2.59252	3.64737	1.73416
Akebia_trifoliata_newGene_1446	1.1876	0.856638	0.818202	0.442415	0.719512	0.62892	0.604413	0.449883	0.750031	0.164195	0.314768	0.314243	0.712264	0.807086	39.9309
Atr01G048670	4.01557	2.75164	1.7461	3.08185	4.45111	11.643	1.35656	0.979175	1.40224	3.56451	0.498289	1.50279	3.89824	3.64095	17.3924
Akebia_trifoliata_newGene_1444	47.3511	49.2277	80.8896	65.2652	53.3236	42.6999	56.809	98.8214	102.625	72.5016	44.0447	64.1329	9.4815	7.58931	3.93833
Akebia_trifoliata_newGene_6424	0	0	0	0	0	0.096854	0	0.045728	0.110151	0.098673	0.070596	0.304867	1.9537	1.20433	3.91395
Atr13G031520	0.408486	0.168088	0.203955	0.150147	0.182659	0	0.721022	0.234499	0.425566	0.262018	0.673378	0.881079	1.51622	2.77716	1.91205
Atr03G055380	22.6247	19.9674	19.0636	20.0133	18.1956	14.0871	21.3646	24.6452	20.9242	33.1935	36.054	33.484	74.1827	61.2045	65.8287
Atr05G050890	0.703402	0.723459	0.536155	1.04625	1.39923	0.744729	2.46479	1.87892	2.71513	1.26107	2.5059	3.9136	2.68775	2.02612	4.99055
Atr05G052000	23.6288	21.6243	24.5369	11.4025	8.86975	10.2484	9.71141	10.8106	7.70002	8.0119	6.47612	8.45552	1.27014	3.32804	4.35222
Atr11G034930	13.2223	13.7089	13.8395	8.26373	12.6967	11.8292	9.31916	13.1007	10.8876	7.37395	10.1016	12.6979	7.19745	7.30166	6.23988
Atr02G034680	8.62367	11.8566	9.32534	3.465	10.7474	7.50875	7.09415	3.94428	8.14477	3.8979	4.75443	9.07812	6.5586	5.70683	5.63337
Atr15G038080	3.42652	10.2573	1.90673	11.0754	11.503	15.7412	9.11038	14.5318	20.7729	132.016	154.338	133.155	17.9795	61.7982	19.6139
Akebia_trifoliata_newGene_4086	6.90588	5.70296	9.10919	8.27127	10.3159	10.6362	12.7714	19.645	13.8901	6.55025	5.09936	6.34766	6.3006	4.61944	5.33528
Akebia_trifoliata_newGene_4080	0	0	0	0.059483	0	0	2.12253	0	0.224232	0.467005	0.431523	0	1.75976	1.12501	0.968694
Akebia_trifoliata_newGene_4082	6.397	6.64786	5.54524	3.22185	1.51357	4.92953	5.49071	6.32343	0	4.29506	3.75398	4.62551	2.01931	1.02824	1.93289
Akebia_trifoliata_newGene_4083	1.29636	1.09627	1.15757	1.80535	0.67265	1.4928	0.982911	3.35465	1.22398	2.75471	0.529999	1.56491	4.76059	2.49642	5.39719
Atr11G036470	4.52693	2.84678	3.37175	8.35389	6.32881	10.1137	5.07308	5.50691	7.78219	7.2314	5.94216	5.08764	5.93706	3.76912	2.25009
Atr02G046350	0.739663	0.848686	0.592556	0.362596	0.724719	1.20197	0.464796	0.590999	0.538041	1.13457	1.34918	1.60711	1.23891	1.24719	1.3436
Atr09G009340	11.1555	12.9592	10.434	8.48015	9.30381	10.1107	13.3597	9.56457	6.12278	5.351	9.02656	5.72935	6.18341	6.27763	9.1167
Atr03G012840	14.071	14.7639	18.0466	10.6822	12.3857	9.8693	5.71444	8.50114	11.9025	8.56027	6.70218	7.25899	10.0676	11.0241	16.5389
Atr13G032040	12.9958	7.81217	8.53714	9.55206	8.2169	19.5931	5.06941	7.20026	8.13749	7.57603	3.55201	2.46114	4.45218	2.6704	4.45076
Atr03G058630	14.2189	11.3643	11.2559	9.60991	14.3851	12.2116	18.3107	23.7478	20.8489	29.0773	30.2107	27.0341	29.8303	37.18	29.1898
Atr09G040470	6.07951	7.98815	10.3711	5.22336	10.4046	8.82947	7.43248	5.14154	8.06636	0.958989	2.9889	2.81114	0	0	0.344574
Atr02G060010	7.63372	7.8107	8.49782	8.04539	7.45839	5.00253	8.1968	10.888	8.71164	8.82026	6.57731	11.9703	3.84726	5.98158	3.74399
Atr11G030130	1.94887	1.54755	1.71582	4.08047	2.61164	1.71793	4.01502	8.93675	4.39444	11.533	5.38061	3.55541	11.2415	11.4771	7.14251
Atr06G004520	8.20241	8.97181	7.84182	3.73451	4.92222	6.23603	8.21575	5.44391	5.64886	2.70419	5.20683	4.49077	4.86906	5.10132	6.30657
Atr04G032230	0.118616	0	0.101376	0.13119	0.252072	0.308681	0	0.832992	0.744127	4.63756	1.01302	2.41911	8.09515	11.3199	3.14912
Atr03G033030	9.04309	8.66964	8.90021	10.905	9.77693	10.0105	12.4261	15.997	13.6657	15.5629	14.5718	16.3327	3.94511	3.6691	2.55178
Atr06G004290	7.14833	7.17017	7.04197	9.34858	9.58989	11.2934	13.4245	13.8846	15.2557	19.4617	17.9305	19.0652	20.8546	22.918	14.2061
Akebia_trifoliata_newGene_7064	3.03866	1.62376	3.44224	1.5631	5.63291	0	0.658844	5.05265	3.47106	6.51884	17.5838	18.0173	2.4584	1.55742	1.33966
Atr10G011400	16.0802	16.0216	18.3574	13.1445	13.9715	15.7749	16.9073	23.3792	18.8949	12.2513	11.7477	13.1198	2.88723	2.97705	4.22479
Atr04G045360	4.52069	4.27747	6.06536	8.12572	4.80628	2.20308	4.68385	7.39421	6.64045	10.1778	5.2147	8.70821	0.836425	0.600925	0.515599
Atr08G039990	29.6851	10.9166	8.85102	50.6909	36.744	39.6432	79.8145	110.312	79.2678	61.0691	42.3333	43.4991	153.493	145.513	100.514
Atr05G050330	19.933	21.6867	20.6592	12.5104	12.9117	17.4045	15.8835	19.8859	15.924	14.2677	11.4513	11.7855	11.5204	15.7808	15.837
Atr10G040580	24.3193	20.7597	23.8632	28.112	31.4182	18.2699	29.0562	32.0772	30.3699	31.705	30.9008	36.1088	17.0148	16.392	14.0805
Atr16G002980	3.27499	2.20422	1.84302	2.25253	2.72418	2.80971	4.92748	3.62232	2.32878	0.45981	0.122436	0.536986	0.771569	1.39439	1.24754
Atr16G004770	6.99436	8.18704	14.531	8.20095	7.13792	8.10778	8.03172	9.29513	8.10872	13.6887	10.338	6.80712	3.89638	2.71325	3.81576
Atr04G033180	43.8738	45.2391	48.6034	29.1118	27.9845	28.8038	21.3403	28.1742	22.7985	28.4956	22.3665	27.5252	17.8059	17.6962	30.6301
Atr16G001180	4.50483	3.54828	5.20507	4.36803	2.91336	8.03549	0.711088	1.7236	0	0	0	0.795012	0	0	0.939174
Atr06G000990	1.88548	3.39519	2.09492	0.677338	0.465308	1.0295	0.682408	0.744174	1.66031	0.595182	0.844351	0.16471	0.32384	0.131472	0.120419
Atr06G043810	3.89113	3.01179	4.71754	2.49146	1.03478	1.57645	2.08258	3.64711	3.17809	0	0.409474	0.51268	0.037089	0	0
Akebia_trifoliata_newGene_4875	1.38558	1.25886	2.21188	1.47183	1.0988	0.619389	2.30919	2.07483	1.67589	3.14584	3.03224	4.01161	1.27713	1.74704	1.20469
Atr01G069400	1.99591	1.46047	1.19748	1.35897	0.798949	0.82186	0.966088	1.5878	1.89814	2.82749	3.41216	1.95641	4.92333	8.27816	7.24228
Atr11G003480	1.36549	1.07847	2.79927	1.07701	2.45071	1.36699	0.793583	1.05762	2.06594	0.621402	1.05625	0.951973	0.880808	0.859935	0.9545
Atr04G039870	6.67721	9.09961	8.11212	7.57205	6.66718	4.06068	5.45201	9.10299	6.55391	5.8547	5.37818	6.56749	4.51354	4.5652	2.98875
Atr07G038170	5.4048	4.55999	10.7104	3.2038	3.0856	2.44571	2.04282	1.62674	3.00795	0.316207	0.443309	0.610886	0	0	0
Atr02G018350	26.4614	22.9347	27.5083	25.1786	22.7766	25.7304	28.9655	34.4629	34.0877	72.2769	78.839	62.7974	79.3976	97.3843	106.123
Atr06G043100	0.353999	0.197323	0.23394	0.683438	0.564161	0.289209	0.908284	1.65997	1.50868	0.889452	0.868621	0.344761	0.631547	0.6512	0.447129
Atr10G003750	5.30656	3.7285	4.73715	3.88596	3.99946	5.48888	2.93369	6.28695	4.96377	7.28063	5.37871	5.75111	14.5057	12.6069	8.34351
Atr15G013130	4.55996	4.80077	5.80356	2.4551	2.77669	2.93493	2.5566	2.80748	3.78963	2.0774	1.12094	3.23121	1.32147	1.68925	0.635689
Atr08G022030	37.8388	38.7463	45.1474	30.8483	30.1233	29.5743	34.8016	50.3598	33.9048	37.6888	47.5667	35.8233	16.875	14.1379	18.6216
Atr07G009240	34.7577	32.0052	31.8051	34.0385	25.773	27.2032	26.3891	34.2487	37.3105	81.1581	53.5521	67.8199	110.137	104.574	87.0872
Atr15G036660	0.842059	0.468013	0.864557	0.560842	0.342218	0.091654	1.24005	0.401304	0.539809	2.58219	2.99077	5.06606	2.37559	1.70436	4.23091
Atr06G034000	2.15411	2.13903	1.75073	2.75574	1.96915	2.34534	1.24292	1.29106	1.43922	0.872122	0.739235	0.411498	0.439039	0.402507	0.546511
Atr03G057460	22.3464	14.5931	15.3928	11.3621	9.44251	8.5976	16.7069	35.8223	16.0679	56.4214	73.4321	32.1747	42.8192	54.3187	66.1391
Atr03G022370	0.515634	1.06446	0	7.03313	4.89318	17.955	1.06714	9.68526	3.2334	19.9839	106.688	13.5383	0.423103	0.289409	1.04174
Atr02G004480	2.16997	0.893662	0.883812	2.02923	1.46971	2.99856	2.20888	2.16015	2.68737	3.32539	1.05039	1.68857	4.81917	8.57145	3.8735
Atr12G001350	0.452819	0.938011	1.83817	1.01126	0.697825	0.539517	1.65568	0.930821	2.68651	4.66581	4.47321	10.9341	8.32675	13.3628	18.7145
Atr15G030500	2.25387	1.12076	1.34939	1.46372	1.90879	1.22313	1.36886	5.01223	2.66922	7.50786	14.1411	10.1224	16.447	14.6422	15.2002
Atr16G004910	2.5278	2.09645	3.83222	3.00255	3.73427	0.581691	3.53352	3.57405	2.78897	0.647347	1.55811	1.99813	0	0	0
Atr16G000440	100.023	73.0661	74.5992	69.7322	64.7134	63.6555	73.8883	100.769	83.6321	168.401	103.298	143.816	230.213	269.349	176.943
Atr15G037040	0.728937	0.148865	0.376299	0	0.030737	0.159157	3.20176	0.103396	0.468829	1.55471	5.50172	1.39997	0.867114	0.857558	1.092
Atr01G048650	75.3421	65.7953	66.1065	67.1171	55.71	69.8476	89.6605	94.475	83.5228	129.022	114.615	121.351	231.6	176.138	197.798
Atr13G003200	18.0977	18.9536	17.3301	16.7581	17.3708	19.5908	16.4585	24.7656	19.0978	17.02	18.2491	17.0848	11.0988	13.3466	9.65203
Atr02G007900	16.3737	12.488	10.3433	12.5625	11.6427	8.14207	8.51507	16.0867	9.66979	14.8537	16.0097	17.6425	10.116	7.35606	7.28535
Atr01G056580	20.1693	21.9606	24.4171	20.2563	20.8353	20.5391	22.03	29.981	32.1707	35.9959	28.6953	38.6531	56.3429	54.9153	73.6433
Atr16G025070	3.08784	2.81072	2.43348	4.87258	4.99808	3.06408	16.3779	8.66334	8.70842	6.23497	5.60745	4.02118	1.89193	3.45342	4.26964
Atr12G006360	3.4521	4.64351	4.92647	2.74571	2.36378	4.14912	4.36203	2.9888	3.50785	0.337692	0.526074	0.516204	0.260385	0	0.746404
Atr11G030670	0	0	0	0.399948	0.093923	0	0.614905	0.266629	0.65744	3.77776	5.41144	3.77609	3.6279	6.58672	7.9373
Atr01G067080	1.63288	2.14669	2.71039	0.467846	0.859784	0.835243	4.11377	3.41482	2.38626	2.86875	6.65579	4.14489	5.47436	3.13493	9.54026
Atr16G033560	2.4364	2.48834	2.22303	2.52097	1.14481	1.42223	2.5387	1.82916	2.00239	0.744648	1.39041	1.46608	0.812721	1.01904	0.994631
Atr06G011880	5.64784	5.10712	4.77997	2.7976	3.69861	3.17278	4.91074	3.82589	4.05329	2.25202	2.48816	3.35996	2.37985	2.71328	1.5706
Atr02G017410	3.26009	3.44934	2.93441	4.03185	4.47189	3.37752	8.78594	6.71005	7.01157	10.1867	8.18198	8.7291	6.90698	8.0719	5.38215
Atr09G002450	0.557508	0.573025	0.442696	1.12227	0.623398	0.210606	1.60268	3.11146	2.79073	3.03683	3.02264	3.19381	1.5695	3.71899	1.61958
Atr07G007520	4.58427	5.52315	8.20878	6.97242	9.20958	4.96973	8.93889	7.54778	9.96923	12.8758	7.06064	3.73657	27.1338	12.782	28.5311
Atr12G029570	3.86565	2.60431	2.18856	2.34689	2.26106	2.63141	3.42663	3.93096	5.34975	5.45522	3.75267	6.14834	11.5887	15.3935	5.72469
Akebia_trifoliata_newGene_1463	5.0169	1.55164	3.37783	19.8892	17.8563	7.68025	12.5131	14.6541	12.5459	72.0072	42.9593	55.2519	71.278	52.0755	31.8255
Atr09G004630	1.97113	1.51924	1.49867	4.44799	3.97437	2.9004	4.23933	4.3057	5.58794	25.0427	23.5946	21.5522	1.2677	1.10434	1.27222
Atr01G051050	0.658434	0.145263	0.162597	0.213706	0.453966	0.584526	0.389183	0.880564	0.866871	25.4289	22.6027	26.3464	56.6029	79.6678	36.5359
Atr01G037400	2.84573	2.44268	2.94417	1.0255	0.877911	1.66045	1.30519	0.858727	0.83129	0.769948	0.607596	0.639647	0.824021	0.949711	0.434755
Atr12G021260	16.0043	15.35	15.3458	25.7096	25.3568	16.5388	31.3455	32.1951	35.5234	36.4226	20.7948	31.555	7.65936	5.48771	5.7216
Atr01G058020	3.16102	3.16778	3.17924	1.4181	2.09735	1.37218	1.20416	1.57839	2.68312	0.356426	0.322214	0.433349	0	0.231896	0.121149
Atr14G001460	11.7971	9.61357	10.0537	19.374	16.1009	5.5357	17.9636	18.7194	19.4035	45.7123	39.5394	40.1849	33.8227	13.0753	22.4975
Atr04G035980	3.44842	2.81948	3.77281	2.59238	1.94907	2.01685	1.62356	3.57101	2.32177	1.81333	1.27163	2.71551	1.90853	1.56013	1.53541
Atr02G011810	4.38795	5.47663	4.88696	3.03736	2.81889	3.01954	2.28864	2.08154	2.55639	1.53526	1.5862	1.99343	1.56566	1.35755	1.98351
Akebia_trifoliata_newGene_110	1.96594	1.03804	0.961236	1.24902	1.43201	0.782328	1.04982	2.10041	1.32597	2.88378	1.54041	2.48442	4.93419	4.62764	6.99751
Atr13G005310	6.26296	4.16317	7.33216	2.97686	3.64306	4.37922	3.98698	6.78807	5.33954	3.44948	2.88764	3.12165	0.786804	1.01036	2.23
Atr06G020120	0.036961	0.112248	0.234091	0	0.038001	0.165958	0.407996	0.062448	0.301043	0.69889	0.821015	0.327446	4.76053	1.82732	3.03084
Atr07G006720	0.682699	0.555103	0.658005	0.589578	0.387472	1.28362	1.18236	1.39506	1.27882	0.577357	0.66313	1.44451	0.070731	0.317666	0.087984
Akebia_trifoliata_newGene_564	3.16627	2.32424	4.45327	4.41903	4.11896	6.16598	4.52208	6.87825	6.15834	4.32468	1.47277	3.74647	0.886949	0.406078	0.48674
Akebia_trifoliata_newGene_565	0.555955	0.212024	0.058241	0.879948	2.50537	0.222741	4.88051	9.04931	2.5122	52.4712	467.372	68.7664	447.494	341.544	1200.71
Akebia_trifoliata_newGene_566	1.83108	0.682862	0.704909	1.39705	0.464076	0.289937	0.563855	1.94104	0.752742	5.74362	3.5256	6.18498	6.30694	5.26407	4.12565
Atr07G027650	2.64213	3.09664	2.52853	2.40605	2.37792	0.688758	4.15425	2.63078	3.3721	1.94662	2.30843	3.88939	6.88346	5.56726	8.02706
Akebia_trifoliata_newGene_693	8.20698	4.93394	6.06926	1.00385	6.46367	3.4432	11.1553	2.65523	8.05022	8.5525	1.73714	1.86731	0.316494	0.448174	2.22796
Atr15G034290	41.6481	31.1243	27.6553	48.6099	32.4807	26.3233	32.8387	40.4788	30.1619	138.809	119.816	99.1568	78.1661	81.976	76.4889
Atr13G002930	0	0	0.031	0.104811	0.105163	0	0.528791	0.920811	0.308226	6.68994	2.98369	7.02291	0.426685	0.621242	0.953148
Atr03G000660	2.98443	2.67495	3.4409	1.66038	0.72157	1.96164	2.05426	1.53888	1.65698	4.58562	3.27463	2.43637	10.5269	12.6347	6.63173
Atr12G000120	1.09558	1.05687	0.799669	1.09509	0.759678	2.02959	1.65762	2.0231	1.46156	2.85582	2.37489	1.77973	5.43541	5.41058	4.76879
Atr07G022440	0.215402	0.334115	0.430151	0.117506	0.589766	0.143408	0.796884	0.729447	0.693774	1.21277	1.02051	1.72014	1.11491	1.66166	0.426378
Atr03G052080	31.7867	35.5468	30.0917	26.0327	22.5901	32.206	29.987	30.1593	25.0553	29.4316	27.7942	29.4615	17.2714	17.9557	24.3554
Atr06G014730	168.697	158.196	171.234	171.04	146.585	164.284	233.219	193.145	174.646	243.145	237.18	291.387	414.946	376.85	498.337
Atr04G003020	0.872935	1.04751	0.707385	0.727506	0.752014	0.629692	0.877839	1.03319	1.20731	1.37945	1.43324	1.72201	1.78101	2.61724	4.16561
Akebia_trifoliata_newGene_1959	0.70335	0.740953	0.823614	0.422557	1.01408	0.105452	0.776208	0.917902	1.26506	0.285736	0.571058	0.562615	0.206517	0.425665	0.177253
Atr02G061490	28.8886	14.509	11.7724	4.72149	7.3178	3.31462	15.376	10.5756	4.24796	1.43043	2.32484	0.737528	0.154814	0.128824	0.114829
Atr05G050680	22.5356	24.8963	24.2423	23.4318	20.4223	15.9323	24.8006	20.663	20.7208	34.3401	30.1836	33.2766	10.5723	8.87981	9.11041
Atr16G002610	5.40141	6.29656	4.23139	3.61565	2.8049	8.65151	3.79239	3.94496	3.47532	3.01822	4.10805	2.4834	1.06042	1.3449	2.82924
Atr09G039000	3.44058	2.97559	2.24082	4.31797	3.34416	3.91944	5.61339	6.21413	5.11561	12.5284	15.8422	6.33698	17.0456	9.30375	20.9437
Atr03G009430	2.99809	2.17165	2.42749	2.83012	2.65704	2.43066	2.29394	3.52569	2.65989	11.9871	5.93366	10.0811	16.9334	28.6231	11.2205
Atr15G036130	58.7577	53.7799	61.8941	47.2811	40.3199	42.3596	44.5089	60.0489	50.4091	87.8779	84.0015	71.1737	135.189	146.067	174.697
Atr02G000360	27.61	29.3596	37.6054	35.9784	39.5602	22.7798	40.6773	44.3703	57.6775	44.4044	36.207	56.5891	25.5953	19.1225	14.0383
Atr02G020470	20.6549	20.3575	25.8258	17.7187	19.2614	18.1618	21.1597	17.7495	18.0225	12.8962	14.8534	18.8388	13.5459	11.7563	15.0463
Akebia_trifoliata_newGene_6724	1.21511	1.39593	1.79486	0.781173	0.874284	0.682225	0.584779	1.59853	0.94726	0.686923	0.765255	1.29194	4.70887	3.63186	2.35252
Atr10G013680	0.280483	0.288643	0.530092	0.500913	0.668312	1.67944	1.26603	2.27265	3.24689	3.15058	3.10274	3.39007	3.1204	4.77172	1.57875
Atr04G043420	1.38998	0.793245	0.970525	2.10022	1.77698	1.25299	1.54446	1.43766	1.22866	4.21951	3.17291	3.91331	6.55675	7.7162	6.22371
Atr02G034520	11.0861	9.24188	10.4451	7.19403	9.4843	7.70061	8.40411	9.19106	7.66563	6.97268	5.99434	5.64283	5.58291	6.09199	6.27278
Atr05G001540	1.11564	0.821459	0.568208	0.834814	0.542357	0.663051	0.99998	1.5716	0.768075	8.64109	7.85165	11.6543	14.9441	22.241	10.8765
Atr01G044250	8.02001	8.53475	6.72588	7.64912	8.61319	9.22747	8.77408	8.67925	7.71453	5.43861	5.5907	5.20118	4.8826	4.49583	2.82214
Atr09G039910	3.64689	3.2375	4.45846	2.17435	3.79833	3.09555	2.79506	2.96716	2.70686	2.60518	1.86198	2.09081	0.954582	0.617569	0.996291
Atr15G010970	9.95884	7.14714	9.90312	6.13885	5.37547	6.28926	7.36975	4.93472	5.04903	7.12024	5.31298	15.429	40.7059	18.3631	17.9219
Atr04G028900	1.11172	2.10716	0.557269	1.72598	0.481409	1.10253	2.57855	4.34008	2.35205	9.42228	7.05782	6.07301	2.50075	9.97574	2.18364
Atr06G003050	2.98821	2.90232	3.18559	0.974328	1.6246	0.09057	0.783709	0.686026	1.20541	0.504089	0.411588	0.283591	0.640725	0.402389	0.308663
Atr14G027170	35.0798	36.1113	37.2651	32.2274	36.9535	38.7177	46.3714	37.352	29.2516	20.4046	23.7697	23.4636	17.402	19.964	18.7352
Atr10G012550	3.26387	2.35352	5.74494	3.34336	2.65476	9.01225	6.56021	4.74717	6.25882	2.90815	1.84306	2.32767	0.640618	0.776468	0.850999
Atr03G035550	3.74521	4.01495	5.42657	5.02957	5.05023	3.48225	4.87858	6.28982	6.0484	5.77002	4.21354	4.79856	2.21051	3.91561	2.07921
Atr06G008550	17.4665	19.2617	21.382	14.5078	11.6203	32.8901	9.07236	14.2721	12.569	38.2807	58.2848	37.9438	126.325	126.963	70.7908
Akebia_trifoliata_newGene_2736	0.146395	0.599221	0.886384	0.228595	0.602006	0.300784	0.93463	0.643168	0.484958	0.142275	0.263693	0.353957	0.561738	0.496093	0.29931
Atr07G014120	232.671	164.156	184.126	177.178	164.831	167.934	397.47	357.15	269.742	379.54	436.069	459.623	737.236	490.881	564.581
Atr02G057360	5.50753	3.44211	3.52041	1.64422	3.35678	1.28766	0.247467	2.13719	0.401534	1.74178	1.96341	0.960914	0.087475	0.022527	0.794777
Atr12G010560	13.8173	11.9384	15.5306	9.96074	10.1805	11.2923	12.7705	11.9633	12.0267	10.775	10.6943	13.5421	7.91635	9.21837	7.3547
Atr10G015020	1.87978	1.97415	2.23526	1.90723	2.14228	1.35844	2.96682	2.92664	2.95474	4.49397	6.87084	5.41176	6.65798	6.30138	6.84942
Akebia_trifoliata_newGene_4293	2.8763	2.69461	3.98208	2.05574	2.18292	2.58862	3.09819	4.34364	4.00697	9.20869	5.33895	5.2595	14.1179	17.6873	10.701
Atr14G027820	29.3501	27.1121	20.4345	14.8477	20.2529	15.7047	18.6917	15.5725	18.6133	13.2686	12.194	12.5651	10.4374	14.6635	23.2261
Atr02G008960	63.0685	54.6673	62.9621	48.1937	49.7338	14.9824	30.5698	26.1628	38.5962	19.4329	12.1667	22.5932	8.42202	8.46863	5.04409
Atr08G034630	2.39922	2.51827	2.71346	1.8702	1.80342	1.64821	2.03592	2.4642	2.04677	1.92183	1.80997	2.27432	1.12159	1.25705	1.17562
Atr05G047830	2.03026	1.90248	1.46912	1.20922	1.43722	2.38408	1.25584	1.10216	0.430106	1.09661	0.914931	0.780952	0.646544	0.497436	1.4425
Atr14G034720	2.44286	3.08296	2.04782	1.56804	2.45049	3.1827	1.72045	2.4514	3.02931	0.422202	0.322312	1.01537	0	0.222448	0.112779
Atr11G030300	7.75096	5.5642	4.34058	9.41228	7.05107	8.7033	8.80487	15.0195	18.1897	20.7597	21.2354	18.2857	36.3253	39.3348	34.5668
Atr12G032560	0.319572	0.052297	0.244076	0.399585	0.259878	0.190775	0.06716	0.236347	0.262157	1.94785	1.43548	1.25168	4.29302	1.63967	2.17758
Atr09G011600	16.5837	16.102	21.0225	21.8617	16.7873	5.36899	20.0289	23.7374	19.8674	13.4582	14.2999	15.9297	4.24504	3.93582	7.47968
Atr10G003130	8.66968	10.0816	6.22642	4.87806	7.08562	3.68132	7.75521	27.4463	18.1661	12.5329	17.502	18.1765	32.6696	19.8259	37.3939
Atr06G003830	11.5636	10.0976	15.5561	7.41119	6.15516	8.23658	5.74627	6.79246	6.28404	9.07559	7.57256	5.73542	14.369	15.5199	21.5741
Atr06G045600	12.9469	14.5784	20.5396	16.5177	18.0619	23.3061	63.818	52.9174	36.9893	199.053	85.5544	54.9945	56.355	73.6527	51.235
Atr03G053340	5.42029	9.37156	12.9225	7.61686	6.11602	10.903	7.19115	7.64111	12.2828	2.16778	3.0984	2.56894	1.00617	1.38035	0.393321
Atr09G013360	15.0892	17.1025	19.0079	13.1695	13.6202	11.3698	12.4905	14.257	14.7835	9.07185	8.44947	11.3377	7.70138	4.01549	3.98221
Atr09G015400	0.093973	0.130918	0.10267	0	0.016198	0.256261	0.073072	0.579347	0.239701	0.109682	0.357529	0.280731	1.24533	1.47071	3.88463
Atr11G037490	52.13	119.393	110.794	87.1913	18.4928	85.1261	99.0285	16.304	40.9289	14.3834	7.84305	11.2128	5.73319	5.67885	6.76183
Atr04G038140	15.2542	11.5983	13.486	17.456	14.7536	15.8718	15.1752	26.7171	22.325	38.6995	25.2843	32.4333	39.8457	45.1406	27.2598
Atr04G036470	1.36567	1.4212	1.96745	1.19447	1.30112	0.464447	3.0456	1.82148	1.64845	2.30201	2.20436	1.75608	0.550952	0.630673	0.643337
Atr05G038300	4.96459	4.18313	4.07515	1.41919	5.96644	5.05386	5.87556	8.13065	4.72216	25.7263	20.6327	11.7111	31.3981	51.5297	23.1129
Atr05G041800	2.09543	2.11729	2.34831	0.753864	1.95004	2.08536	0.645825	0.788811	1.24517	0.565615	1.32318	0.772234	1.34545	1.5531	1.38017
Atr04G016110	1.96073	1.15724	1.6037	1.17208	2.63976	2.25076	3.81112	2.63943	5.19292	1.46021	1.72561	2.84851	4.61457	4.22681	5.32862
Atr05G047890	5.96535	4.91661	6.27043	4.28705	7.0042	6.60295	7.30954	8.6267	9.31838	9.26028	5.76577	11.8054	17.9444	15.638	10.3411
Atr04G005630	0.599442	0.4472	0.448306	0.766368	0.380807	0.470899	0.655499	0.77906	0.595457	0.773735	0.838877	1.13259	0.132184	0.12533	0.218668
Atr12G000720	0.829992	0.713973	1.15543	0.54384	0.317113	0.785545	0.690221	0.604101	0.414908	0.101148	0.378489	0.336111	0.104431	0.059546	0.48764
Atr14G032930	17.6029	14.9963	16.4322	12.5797	12.2636	12.5784	8.98774	10.9733	10.3686	12.0652	10.4675	12.9509	5.13529	4.05921	6.79408
Atr11G026530	3.16402	4.21178	3.46334	8.12733	4.49763	2.63591	7.16345	5.9523	8.83202	19.5776	5.79474	9.83488	3.48243	5.49561	2.13028
Atr05G045130	49.5208	38.9929	40.2347	43.3923	36.4503	32.2699	33.4117	54.2441	38.6957	309.494	207.895	261.711	471.325	477.839	549.513
Atr01G010690	72.0898	61.3917	65.2345	77.5987	64.4951	65.7829	124.103	75.8886	78.5123	199.64	195.799	223.962	252.79	287.483	261.207
Atr01G063930	29.8605	27.1652	29.1783	21.5027	25.5953	27.0636	26.8698	27.7404	30.5191	17.2788	20.4548	25.0615	14.3505	14.0259	15.9056
Atr15G032620	39.0374	29.972	35.0018	46.4588	37.8803	31.0407	61.1385	70.1959	60.9538	56.1794	25.4224	51.9772	5.52463	7.98147	2.59092
Atr15G034730	2.78813	2.26387	2.84676	1.92557	1.93006	2.21389	1.44574	1.97877	1.5066	2.21013	1.22112	2.13175	0.46536	0.223684	0.124976
Atr02G005090	1.30806	1.21983	1.17253	0.997432	0.904871	0.49829	1.474	1.47247	1.55871	1.2847	0.849202	1.03911	5.89558	6.78485	3.21318
Atr13G003430	89.7971	103.963	78.2145	93.4802	56.631	48.4938	53.8478	57.4748	64.6945	133.529	305.306	217.279	15.87	22.549	53.3028
Atr13G001360	4.75919	2.42625	1.83223	2.46225	3.96476	5.15109	5.08843	9.93314	5.63874	2.59802	2.23225	2.87453	2.44043	2.85285	3.43398
Atr01G052260	19.399	22.8878	28.3047	8.11696	12.5833	15.0093	15.8352	12.7295	11.2632	7.75249	7.73191	6.20528	4.68962	4.03203	5.03206
Atr14G031770	0.640399	1.18979	0.932925	0.51212	0.543655	0.986747	1.41968	1.28547	1.41256	0.469413	0.510644	0.417819	0.4033	0.262653	0.304991
Atr06G001310	13.9429	11.5686	26.7239	24.4835	17.4959	19.226	13.2827	15.5019	16.6199	20.5336	17.8591	24.4285	10.6849	9.10592	6.33439
Atr05G037560	16.0329	13.3911	11.3969	10.8227	13.6765	12.529	11.2759	17.3799	16.6227	16.5738	14.3035	9.75297	2.99921	2.4282	3.18675
Atr07G004480	0.744635	1.24259	1.42031	1.21814	1.86419	0.327052	1.00845	1.54104	1.40514	2.54437	1.91543	3.93166	0.476506	0.676983	0.431088
Atr03G050120	2.70553	2.28562	2.78239	0.7569	0.959369	1.63955	1.38821	1.41132	1.05824	1.28779	1.13139	1.88828	2.0773	1.70586	1.74405
Atr04G043990	7.06935	5.10854	6.57384	6.4513	6.16045	5.35862	9.07151	10.645	8.46914	15.09	9.96601	10.6966	19.2735	21.0237	18.3543
Atr08G002310	54.0783	23.7641	31.5288	18.8085	32.0823	57.1236	14.3419	17.1475	16.0303	25.7848	13.6099	15.3895	28.6122	22.1666	52.3228
Atr09G036640	68.6895	67.3916	71.9268	85.0944	72.1029	54.5185	31.8173	54.1441	34.6038	31.7152	47.8209	40.3054	1.03828	0.245656	1.08327
Atr14G030790	36.5139	38.4372	32.2229	21.4295	25.9775	28.151	33.9607	27.3491	28.4931	45.8412	47.5921	55.4132	100.985	103.839	93.1506
Atr13G009170	13.2485	14.3628	18.3815	14.5508	12.3693	13.2275	13.8533	6.17179	9.12692	0.164748	0.726796	0.661102	0	0.149703	0
Atr02G011990	7.16307	7.08229	5.16379	14.2891	13.5829	5.61609	18.4663	18.4881	13.9531	31.9648	27.1054	28.3549	45.9241	31.3841	27.515
Atr04G045590	3.07151	1.42838	2.88416	4.08576	3.42176	3.95171	5.81372	9.30714	7.03421	9.27915	5.45078	5.8037	14.6939	21.6297	13.4641
Atr02G014810	23.8433	21.79	19.8058	24.924	23.5861	18.344	27.7299	31.8153	30.9062	55.5776	46.6729	51.9903	73.1828	78.6427	50.5536
Atr03G010230	17.8306	12.9346	14.0053	16.8692	16.2316	14.598	27.3602	29.2864	26.8842	30.0627	26.2424	27.9423	48.3743	42.3716	39.4627
Atr16G029860	0.586725	0.554945	1.07994	0.622875	0.294184	0.145822	1.81776	1.36394	0.90424	1.14435	0.762503	1.72308	3.07548	3.39303	4.2081
Atr08G031780	35.9702	37.98	37.352	23.281	21.5973	24.5814	22.0155	27.4812	23.1637	28.4367	25.3291	30.859	17.4689	20.4015	25.6399
Atr13G003980	8.07007	11.8493	8.4945	11.2485	9.12737	12.3979	3.16151	3.6994	4.98076	2.81246	4.03568	7.659	1.25352	1.31275	3.17369
Atr02G008100	12.9449	12.3479	14.9499	9.79247	8.57966	11.9136	13.9546	7.24128	13.3068	10.2507	8.72269	8.32854	3.50337	7.1349	11.0522
Atr16G021730	11.3808	9.08036	12.8024	9.60135	8.85232	10.7183	12.7098	9.48787	7.91905	9.72412	7.38913	8.52027	3.3306	4.83082	4.73576
Atr09G032360	11.9798	14.7704	22.6672	19.1982	22.2682	36.2018	14.6134	16.1807	30.2426	40.0337	28.1214	34.6158	47.9071	43.6941	39.0706
Akebia_trifoliata_newGene_712	50.9698	50.3856	54.6225	50.9271	39.0403	39.0579	35.558	47.0818	36.4545	63.7018	46.8283	44.5515	27.0926	24.5561	30.128
Atr14G004800	2.83368	4.18965	4.46797	2.84223	4.56353	4.07852	4.25403	6.11243	5.58968	4.46885	3.8922	5.25219	2.10205	1.8919	3.02659
Atr05G048950	13.6182	12.7373	13.6177	12.4294	12.1327	9.76765	12.6731	14.4257	15.4446	41.3479	27.8327	31.5204	22.6565	29.3155	23
Atr13G002700	94.9219	99.5501	93.4294	64.0896	77.5377	75.8074	77.6803	54.4355	52.6853	66.8905	67.4442	70.4609	46.2992	39.1427	42.6953
Atr04G027090	1.53289	2.81773	3.27551	0.710823	0.771734	5.79146	0.777729	1.39061	0.949326	0.996903	1.03725	0.3053	0.857351	0.423533	0.974403
Atr07G000830	14.3436	15.0515	15.073	6.16037	9.3514	9.16302	9.63026	8.79083	7.22822	6.14749	7.98228	7.23166	5.86184	5.48195	3.30305
Atr03G056950	2.29502	2.96016	2.57673	1.18101	1.4007	2.55414	3.23	2.47441	2.44178	3.66664	2.57946	3.33815	1.24409	1.31087	1.18565
Atr11G034530	5.71314	5.01467	7.12764	4.51312	4.04758	4.28639	5.8442	7.44997	7.90539	10.3054	8.4865	9.64773	16.479	23.2728	15.0618
Atr15G027360	4.17441	3.85175	3.85811	8.38236	7.81222	6.73484	18.2252	22.914	22.7372	26.5533	21.3251	23.9256	0.863108	0.507543	4.31167
Atr06G016650	30.0722	28.6043	36.2748	32.6358	31.0535	21.8596	24.2717	24.646	22.8359	24.9533	14.9326	27.4542	6.20659	8.91928	5.64642
Atr09G041210	4.86777	4.04058	3.78106	3.55172	3.57887	5.23153	5.81466	7.64177	6.94893	8.03358	7.4085	9.17011	10.014	12.7978	11.8168
Atr08G045660	27.0897	24.3107	21.6032	13.8441	14.4367	16.57	21.643	25.053	16.2398	12.0771	13.8176	11.7942	7.39287	3.83659	10.9742
Atr01G043180	1.38728	1.47281	1.86709	0.633473	0.879916	0.358089	0.751744	0.490936	0.585387	1.16928	0.920463	0.822794	1.52917	1.75962	1.61605
Atr14G018640	21.4085	26.5986	27.0944	17.4437	16.3884	22.3415	21.0569	16.0772	19.8096	15.4307	15.8298	14.4752	9.79909	11.2806	17.779
Akebia_trifoliata_newGene_7685	0.69994	0.700087	0.48235	0.823833	1.08268	0.334216	1.67568	1.49395	1.09728	0.222001	0.257171	0.709061	0.075325	0.112132	0.098892
Akebia_trifoliata_newGene_8264	0.988627	0.615013	0.932186	0.978258	1.11041	0.225152	1.898	2.63709	2.42137	3.09577	1.11542	3.78466	4.51389	0.052985	1.63749
Atr09G042740	193.46	183.185	164.888	238.472	238.438	265.007	221.017	243.673	222.952	241.117	287.245	290.488	124.879	107.74	161.579
Atr08G044130	11.6691	10.788	15.1792	14.2944	8.69192	16.2678	7.55423	19.2048	19.3425	21.2862	13.8608	20.8581	22.4079	41.3546	75.6343
Atr04G043680	3.63889	6.15916	4.93428	3.61443	3.01417	4.33721	3.765	3.34428	4.67466	2.48756	2.02166	2.92913	1.22167	1.50778	2.38248
Akebia_trifoliata_newGene_5265	94.8394	71.8487	170.383	231.041	211.789	39.712	148.724	235.672	205.885	247.876	158.227	261.371	17.9261	10.311	10.0818
Atr15G012610	0.613746	2.33323	1.60165	0.482699	1.94843	0.918452	1.76962	1.50291	1.74522	0.357146	0.543808	0.764247	1.94425	1.90571	1.30175
Atr12G035910	25.3209	10.608	12.1146	156.626	135.37	3.80163	117.503	177.762	110.94	383.594	245.609	209.341	26.4774	35.9951	17.6672
Atr10G004760	3.12253	2.11913	1.8549	1.04659	1.81052	2.54956	2.13851	3.37812	1.7045	4.30733	4.39784	3.11848	5.04483	4.09816	27.0496
Atr01G051290	1.10089	0.810547	0.561739	0.965437	0.719249	0.646989	2.18102	2.3216	1.73411	3.03889	4.54789	3.82818	2.21498	3.19576	4.17843
Atr01G002540	7.31632	6.89664	7.73421	3.91292	3.57374	5.9777	5.12273	5.64085	6.165	7.63138	5.83397	5.87431	15.1714	17.8801	33.7734
Atr02G009370	1.76881	0.892642	1.20211	1.9661	1.72372	0.979427	1.4649	1.61173	1.84384	6.46931	8.60186	3.83935	23.771	18.3358	44.6439
Atr11G039800	85.1119	148.964	126.478	120.578	45.4872	120.279	135.388	48.5676	62.8302	34.2892	29.473	35.706	27.7184	28.2947	28.6681
Atr16G007520	4.86483	5.1808	7.55928	4.986	3.50067	7.12037	4.1242	5.05979	4.57294	3.70516	3.97691	3.38598	1.64574	1.60965	1.66414
Atr06G002190	3.69572	5.17169	2.63778	4.87219	4.25401	0.57033	3.66853	5.10573	5.02413	1.52284	1.95178	1.83134	0.054918	0.290619	0
Atr02G009950	10.2122	8.59453	11.7286	9.17883	7.8315	5.81041	6.83036	8.8006	6.82148	4.18769	3.98323	4.64656	0.974672	1.65015	1.36186
Atr10G005410	0	0.090475	0.050088	0.030094	0.060949	0	0.016922	0.027236	0.062785	0.014043	0.019429	0.214297	1.68117	0.559763	0.559529
Atr06G037640	8.20955	10.1156	8.21142	6.20843	5.68225	4.26628	3.92181	4.9788	3.50403	6.98401	6.66352	8.90234	4.24534	9.24178	6.84248
Atr11G030400	232.489	197.648	213.362	195.906	163.717	122.575	69.5874	81.1106	70.0861	30.1735	38.486	60.6333	4.00771	3.07071	9.91537
Atr10G001300	85.1427	128.87	138.864	78.1	56.0071	68.5649	100.462	31.0751	29.2319	0.395372	2.54253	0.745057	0	1.42641	7.14743
Atr03G049990	0.036654	0.125866	0.108087	0.531226	0	2.55773	0.987624	0.008335	1.73623	2.49922	2.15642	2.67514	0	0.024424	3.19871
Atr11G038170	61.1135	126.626	101.007	94.8248	18.9716	100.48	109.354	12.9991	30.2772	1.44229	5.32176	4.70099	1.44102	2.41378	1.97169
Atr06G003570	26.7627	24.0472	26.1778	27.4311	26.2912	27.9395	40.2143	37.4276	33.9268	44.3081	37.1406	43.4968	111.258	97.1175	105.823
Atr02G057440	0.129696	0.337475	0.059943	0.544257	0.038926	0	0.217637	1.02417	0.65769	12.4698	4.92612	1.40106	412.22	587.373	151.843
Atr12G010080	66.6624	49.2987	47.2785	44.7239	41.0844	39.1002	35.8188	63.1938	52.2715	129.796	119.802	104.507	138.432	155.143	184.388
Atr06G002220	131.234	153.344	171.408	57.5768	48.11	96.6442	389.886	27.7973	32.5913	0.628011	8.24028	1.25194	0	0.166031	7.25965
Atr05G042970	46.292	39.4578	40.2849	48.262	49.5023	48.4488	89.762	125.776	84.9643	181.136	143.282	160.025	285.178	238.345	214.463
Atr06G046250	0.283133	0.234678	0.41747	0.258267	0.732953	0.065419	0.841616	1.1997	0.330426	24.9418	21.0007	13.3923	23.5556	31.8531	31.4057
Atr05G031000	4.74934	3.90199	4.11235	2.51589	4.95256	5.74414	6.3932	9.8335	4.96022	30.4141	24.9602	9.978	29.949	46.6845	19.7583
Atr12G002250	103.707	93.3569	111.793	42.9102	52.327	51.8846	39.4586	31.8762	25.7174	17.6133	18.6529	22.7626	4.1528	4.07981	8.97445
Atr15G036450	25.8635	27.9115	29.611	31.9834	27.7515	27.3038	34.693	37.6016	29.0522	43.2381	41.5642	36.0158	95.1104	59.8301	78.8448
Atr11G031750	1.38655	1.35978	1.33938	0.749063	1.11237	1.44404	1.4694	1.11712	1.31014	2.02576	1.655	0.830093	0.544312	0.861067	0.552194
Atr10G003810	10.2793	10.7041	11.3068	9.51222	10.0411	7.71334	13.9771	14.5077	14.8629	26.9978	31.4306	20.4357	25.4611	15.2502	12.9615
Atr01G046350	5.84964	5.71117	6.72052	0.97492	1.98635	3.94901	3.89597	1.58672	2.80012	1.37949	2.1302	2.94101	2.82676	4.34117	2.34979
Atr12G027400	9.30392	7.1647	8.11358	5.78983	5.23466	4.9728	8.24447	9.9725	7.56306	12.3823	7.00256	10.5653	26.2592	26.7869	12.983
Atr08G039280	0.068225	0.371072	0.229977	0.573364	0.665016	0	0.564036	0.413165	0.453912	7.04276	5.47892	3.18511	0.188377	0.093651	0.036889
Atr10G040610	6.44553	7.07235	5.3914	14.0404	14.6179	6.98043	24.0435	18.8327	23.2444	22.9293	15.9617	19.0444	13.7367	11.0202	31.1074
Akebia_trifoliata_newGene_8922	3.44797	1.88829	3.55666	0.885061	1.70737	1.76333	1.83445	2.42325	1.33262	0.867993	0.991899	1.86793	0.208427	0.472646	1.42145
Atr03G007740	4.66209	3.82983	3.87536	6.08583	3.19437	2.91781	8.36111	8.04379	4.63334	34.0917	29.0789	30.2845	17.5863	16.3095	102.404
Atr09G041780	9.92897	9.20527	12.8591	6.35142	6.18908	7.70242	6.32784	7.4155	7.26395	6.36807	4.97309	5.75385	3.73053	3.83552	6.27406
Atr04G038750	10.7858	7.88697	10.9055	6.76928	3.89963	20.5873	8.74634	9.83455	11.6665	50.6395	68.2697	40.336	28.054	53.7237	166.395
Atr09G034240	16.6376	10.2158	11.5474	9.72638	13.4107	22.1205	10.8391	16.4679	10.4939	8.34522	2.46662	6.82991	10.5588	8.30582	5.33663
Atr11G015360	2.55292	3.09216	3.69236	2.01642	2.12201	2.46466	3.71374	2.38297	2.62957	2.47191	1.66597	2.25266	1.48898	1.84187	1.77597
Atr09G040870	0	0	0	0	0	0	0	0.023967	0	7.4132	2.72077	3.62792	9.96914	14.912	9.66881
Atr03G049170	0.138145	0	0.139501	0.126008	0	0.066037	0.435389	0.343327	0.286288	0.593444	0.21013	0.253116	1.73744	2.84782	1.33838
Akebia_trifoliata_newGene_9034	0.800585	0.783563	1.25487	0.589974	0.934883	0.313995	1.03678	0.049705	0.447676	0.817878	0.202227	1.45025	0.042744	0.120852	0.096895
Akebia_trifoliata_newGene_9031	2.97465	3.43597	3.2226	8.13888	11.329	7.35437	5.21868	11.8138	6.93592	52.6028	42.3799	41.1039	24.2211	28.1936	81.202
Atr08G009370	2.18836	1.8442	2.17352	2.5319	1.83049	1.44454	3.21136	2.97461	2.51063	7.36347	5.95553	6.92119	4.24505	1.93304	2.9834
Atr04G004450	0	0	0	0	0	0	0	0	0	0.182911	0	0	1.19377	1.971	2.10778
Atr11G016190	0	0	0	0.566475	0.176101	1.01806	1.09356	0.778004	0.423269	1.57026	1.16307	0.296174	4.09644	5.27102	10.341
Atr11G038810	62.0062	127.133	103.718	95.1714	18.8237	102.128	110.704	13.9599	30.5957	5.30099	6.66617	8.65382	12.5768	10.9015	10.3426
Atr06G021450	9.10591	8.95324	8.88654	6.2029	7.5589	10.4234	9.57973	10.9814	9.41052	14.4905	13.1625	16.1223	31.7942	37.3393	25.392
Atr06G006430	6.27677	4.09055	5.09294	6.85179	6.40721	11.2474	6.76247	11.8507	9.76485	14.5775	15.5387	10.3874	8.56934	11.7194	14.573
Atr15G034930	2.79768	1.40183	0.739265	0.501031	0.977465	1.27521	1.49525	0.735891	0.67953	0.42567	0.407073	0.758873	0.0891	0.142343	0.495854
Atr03G012700	18.3249	11.1096	16.7918	13.3538	12.9119	12.9332	14.8151	17.5271	18.7502	11.9927	10.3676	11.4269	8.6647	7.61762	7.0913
Atr15G035040	22.1981	25.4276	24.5315	25.8386	22.7765	18.4784	23.8919	26.6548	19.1022	16.2959	16.783	16.2647	8.82516	7.24569	7.39008
Atr01G066260	23.7811	21.9388	20.3017	12.7926	11.9623	16.0306	14.7765	13.8938	14.6003	12.1395	8.11636	15.3684	15.1334	14.9932	10.6055
Atr13G001910	0.157825	0	0.088535	0.104379	0	0.205647	0	0	0.299822	1.29983	0.40094	0	3.08451	2.66637	3.10417
Atr09G000230	1.77001	2.2601	2.19233	0.723391	1.12265	1.71276	2.34699	1.00974	1.12767	1.10966	1.48504	1.28553	1.62163	0.853343	1.0185
Atr01G052190	20.4611	20.2829	40.4004	39.5575	36.2675	17.1681	38.7797	53.9397	49.5895	42.728	27.5622	47.0371	1.85947	1.9451	2.74118
Atr07G048520	0.07718	0.10708	0.106664	0.306385	0.413296	0.258374	0.720593	0.589687	0.745087	4.53675	7.88154	1.51695	2.83488	1.05461	0.987492
Atr03G057550	8.12148	7.18639	7.15798	10.1518	13.6449	11.027	14.0699	16.8044	16.0942	18.8781	17.2886	17.9255	15.1991	15.1328	10.4284
Atr01G066190	17.9943	16.9719	18.983	12.5824	13.3751	10.7641	15.6609	16.7759	17.9606	20.5188	15.5016	19.0358	10.2294	10.3321	12.8279
Atr02G048330	22.6297	20.9171	14.5021	19.9263	10.3987	14.2665	9.37013	12.213	6.69399	32.1425	28.5929	25.5648	33.1538	31.1096	27.8651
Atr01G010710	0	0	0	0	0	0	0	0	0	0	0	0	2.54215	0.878017	0.90503
Atr07G000330	1.49595	1.27994	1.12591	1.03325	0.867502	1.60866	2.8666	1.22375	0.992597	0.179661	0.129723	0.151257	0.150497	0.13197	0.199416
Atr12G002930	1.5957	2.60265	1.84771	1.73423	0.595005	0	0.71002	0.565137	1.38361	0.488463	0.275768	0.316709	0.18831	0.546372	22.7107
Atr09G041450	6.11233	5.66444	4.43835	3.02396	3.07247	4.50573	4.97464	5.67643	6.07053	23.8769	17.895	19.6854	43.3859	52.2932	34.2165
Atr02G037630	13.6683	13.1175	12.4864	10.0053	15.8562	18.1167	21.9826	17.1376	22.9516	37.4835	47.5119	47.6021	66.8307	66.2359	42.8772
Atr02G059670	128.37	105.942	112.145	100.074	85.6379	62.8422	92.9932	102.91	88.8194	83.2338	72.5795	96.0087	42.1638	42.7885	46.8301
Atr08G001920	1.50807	1.72014	1.10966	1.64116	0.991388	0.985705	1.11248	2.33327	2.07736	2.83488	3.69091	3.28909	6.13104	5.03786	5.06025
Atr01G051420	2.86198	3.49515	1.85062	3.58426	3.69022	2.92452	3.98867	4.11756	5.64868	4.07193	2.78346	3.53525	8.57212	6.53306	6.64618
Atr11G029400	0.654272	0.716959	0.329262	0.337359	0.61254	0.363206	1.32562	0.268913	0.331012	0.715564	3.10914	2.03897	4.90537	3.01557	0.936283
Atr02G061040	0.322746	0.164487	0.355828	0.120162	0.333841	0.267528	0.275497	0.227067	0.605198	1.69869	1.43231	1.31718	2.52457	1.8623	3.25794
Atr06G041720	0	0	0	0	0.267404	0	1.29986	1.93624	1.36737	4.63302	1.81511	5.00251	0	0.326267	0
Atr03G014410	9.75826	7.79716	7.64717	9.17078	10.1191	7.50212	17.496	27.3676	16.5584	24.7147	29.1071	26.8402	19.9526	29.3789	15.7141
Atr03G011420	75.4337	73.259	51.3496	17.1962	22.7443	18.8127	16.6544	42.098	24.1169	37.2368	80.1313	16.1389	20.4894	31.5047	16.1287
Atr15G037350	0.40717	0.564573	0.356476	1.24827	0.505738	1.2135	3.17721	2.8437	4.71199	550.567	649.761	407.281	1467.15	1727.24	2307.21
Atr09G037490	6.36369	7.21868	6.97122	4.02357	4.33395	4.7373	5.83656	5.96079	5.72162	5.18506	2.64152	3.46601	4.47659	2.99819	3.20289
Atr04G043810	11.112	10.4773	12.7109	9.22037	7.68402	11.2682	9.74295	10.7395	9.2889	8.45049	7.94263	6.04563	4.66552	4.3079	5.28151
Atr11G026090	128.648	116.793	115.246	85.9086	88.6455	109.323	117.102	134.531	168.244	328.837	362.972	451.622	149.252	154.457	160.264
Atr16G013310	41.9213	37.4682	47.509	62.6757	58.4231	37.644	47.0579	62.5474	59.3977	49.5316	38.726	50.5557	23.3209	21.0196	17.5306
Atr01G060090	11.6855	3.20904	4.27213	2.83476	2.28865	2.88182	8.19907	8.05838	8.7981	4.41049	3.66936	3.51319	2.38516	2.32016	1.46017
Atr06G010330	13.5874	9.92825	9.96826	13.5406	11.8835	9.71301	18.3411	23.7428	19.0903	26.0524	18.3742	21.3523	10.8601	8.61555	6.95657
Atr03G003090	1.69244	2.85261	3.07684	3.41064	3.17701	2.8188	2.39917	1.54117	1.34099	1.78593	0.590441	2.84495	0	0	0
Atr06G022160	10.1735	8.70996	7.83439	13.7521	10.0477	4.34595	15.1736	23.0442	22.0889	24.7001	19.8841	18.7868	10.0962	9.07034	5.72265
Akebia_trifoliata_newGene_4006	3.8485	3.23513	4.12894	2.08433	1.91027	1.89571	2.40024	2.02438	2.50116	2.10082	0.823923	2.19611	2.02613	2.66713	1.84813
Atr05G030140	0.901895	0.990841	1.10687	0.374469	0.744237	0.496483	0.354266	0.764717	0.59384	1.58617	0.965723	1.08065	3.2277	3.72697	2.17128
Atr04G045410	89.3418	74.4718	59.0075	32.8573	51.003	40.7012	38.8071	21.6494	31.439	3.07363	7.08784	5.39853	2.07745	0.933803	3.54779
Atr14G035640	16.5437	16.5413	14.5298	8.60561	9.13006	10.5551	12.2019	13.0607	12.9558	6.76804	7.58794	10.3407	9.67254	12.5252	11.1191
Atr11G024930	12.7046	13.9534	18.9844	4.39572	4.75839	4.17966	1.53354	1.4467	2.40157	0.453837	1.74643	1.35417	0.169	0.141738	0.387037
Atr01G060690	2.17556	0.743786	2.1747	0.727781	0.159525	0.795358	0.386568	0.201773	0.335125	0	0.154574	0	0	0.122605	0.758078
Atr12G036090	51.3946	44.4171	45.9373	30.3785	27.9734	26.7036	37.3353	34.5554	32.3129	32.3183	31.2033	36.391	19.2838	18.9222	26.3393
Atr09G004780	5.90439	6.67614	7.35012	5.271	7.35485	7.28327	9.2743	9.78615	10.3444	12.4532	12.232	13.8616	17.4555	20.7434	17.3782
Atr16G003740	16.3005	21.7526	22.6938	22.6997	24.424	36.8527	35.4112	27.1245	28.9363	29.0975	25.8327	16.0545	11.7395	11.2797	9.80482
Atr01G051160	4.94646	3.96887	6.68453	7.40182	6.21104	5.20682	6.72823	9.10382	6.61811	11.6047	9.7012	10.4899	20.7029	23.2943	18.8707
Atr15G019870	58.2733	66.0594	66.1254	53.3786	42.3937	42.8472	42.9316	38.96	34.8349	25.3967	12.925	26.4651	27.1997	13.5115	23.0417
Atr08G038190	23.724	18.4994	24.0519	31.9791	34.8554	33.4253	50.7165	63.7607	57.4721	60.7649	54.9445	58.9125	112.57	90.888	71.675
Atr10G030910	3.72025	5.94681	7.86996	3.86749	2.89315	8.42806	2.93242	6.67312	3.36073	3.64911	4.67604	3.79284	1.71307	0.598704	0
Akebia_trifoliata_newGene_100	1.49966	1.08697	1.18496	0.787485	0.987315	1.39546	1.82267	1.7773	2.04295	4.82458	4.51243	3.51699	8.82174	9.09532	13.8928
Atr09G040560	81.5244	77.5982	75.6057	88.4292	80.2898	45.0447	87.6583	114.215	103.361	236.433	231.658	217.483	240.058	244.312	236.669
Atr16G004080	37.9551	9.35539	8.71813	20.9248	21.4621	9.57319	24.7175	37.53	28.2281	62.218	107.425	76.3061	44.8982	43.7731	26.7109
Atr01G042680	3.05022	2.38834	2.70934	3.08337	3.63585	3.6456	3.62192	4.70417	4.88285	4.70571	5.12255	5.69683	9.11285	8.339	5.94609
Atr01G065580	25.1934	36.4185	38.3509	35.2061	22.0345	0.898576	7.7037	13.0863	11.4899	54.3087	52.9707	42.1814	28.5706	24.9099	20.3576
Atr09G030960	1.57651	1.62914	1.08889	0.606788	0.543316	1.00201	0.638931	0.485104	0.417254	5.77489	5.84729	4.71007	7.44038	8.02171	7.21374
Atr02G001690	110.223	76.8744	64.0117	93.9751	75.408	88.6227	136.218	143.638	160.684	323.78	299.173	314.872	104.471	145.401	92.7504
Akebia_trifoliata_newGene_3860	2.09073	2.8572	3.07552	1.29778	2.20545	2.43159	3.00669	1.37836	1.7242	0.52724	0.758817	1.14809	0.383222	0.125329	0.687676
Akebia_trifoliata_newGene_3867	2.12456	1.32919	3.16026	2.47823	1.67576	0.828467	1.92233	1.97372	2.1781	2.54585	2.9234	2.94317	10.1994	10.684	2.78046
Akebia_trifoliata_newGene_3865	2.8815	1.88479	2.43799	1.96734	1.47348	1.82377	2.97264	3.44973	3.29685	3.21931	3.04822	2.98483	10.6327	12.3445	3.40269
Atr08G045140	36.7275	53.2675	48.1378	5.11722	5.68553	37.386	3.63532	4.79371	5.35486	2.58715	1.69579	1.27358	2.07816	3.02816	2.55042
Atr10G001920	1.24608	0.60371	0.809063	0.520598	0.395529	0.413403	0.847097	1.1202	0.881323	1.11304	0.810733	1.45237	2.47918	3.54842	1.97718
Atr03G002550	28.9341	28.9984	34.9422	22.6498	16.5319	20.0497	18.4761	27.8169	20.0449	28.9779	21.9454	21.5912	13.3159	14.3838	25.3748
Atr11G035250	27.7385	27.7422	37.7418	32.8866	11.7966	31.8622	24.3122	3.7779	12.0576	3.22297	2.54304	2.81139	1.11451	0.526402	4.34537
Atr08G044810	65.5433	60.805	58.5565	58.1777	55.1088	57.6825	63.4505	109.746	67.0857	45.7918	56.197	70.6096	19.6384	16.9617	25.5408
Akebia_trifoliata_newGene_1649	0	1.191	1.7645	5.23484	9.5411	20.2789	0	24.4912	45.0188	78.1135	33.0115	37.6427	0	56.4768	24.1647
Atr06G000910	1.16153	0.563402	1.5428	1.41385	0.839774	2.0934	0.740372	1.65024	1.58235	1.62261	2.41796	1.46212	0.602258	0.719054	0.728142
Akebia_trifoliata_newGene_1643	116.261	192.845	75.3608	11.4554	20.8547	22.2967	29.3037	7.55569	16.5198	7.98861	1.26354	0.941747	0.186229	0.352364	17.9828
Atr04G035010	6.41418	5.79675	7.40208	11.0778	8.06827	9.8383	14.0082	18.1188	15.7924	21.21	16.7358	22.0812	24.8757	19.9215	13.8101
Atr10G003200	15.5978	14.8031	16.4762	21.5461	21.1243	20.8084	24.9878	25.9843	25.325	16.7087	18.3219	19.3414	8.86674	8.91064	11.6979
Akebia_trifoliata_newGene_7522	12.7615	12.2443	18.9191	21.8669	16.6856	26.9317	20.6985	24.2702	25.116	17.7393	12.6429	22.0874	7.21273	5.14955	3.33024
Akebia_trifoliata_newGene_7523	4.63211	2.38403	5.36165	0.873801	0.93128	1.95541	0.490567	2.1011	0.640134	3.66003	2.50763	3.72075	12.889	12.9809	7.8235
Akebia_trifoliata_newGene_7525	0	0	0	0	0	0.012426	0	0.067087	0.020276	1.68526	2.25569	1.48598	1.56648	2.15405	0.732085
Atr07G044990	31.4542	31.2885	31.1367	22.9934	24.9796	16.0729	23.4559	25.3584	24.5219	50.3306	55.3039	39.5343	29.0531	19.4295	16.2988
Atr15G012800	32.1864	33.385	18.8682	10.5743	8.29136	13.8971	7.51261	16.0337	7.11966	21.8394	19.1576	21.9185	5.62692	4.88706	27.0167
Atr06G002670	1.01592	0.886125	0.828478	0.205562	0.41819	0.280011	0.338784	0.333229	0.386394	0.35264	0.349326	0.304197	0.760552	0.83034	0.719804
Atr06G003290	8.97459	10.0829	9.38288	10.2253	12.7731	10.1772	12.7319	20.0526	16.7305	28.4995	22.0573	25.0644	37.265	42.2949	22.5186
Akebia_trifoliata_newGene_5012	0.05926	0.033273	0.145406	0.034082	0.064557	0	0	0.201708	0.283447	0.7339	0.408087	1.67318	7.24526	8.93547	4.93764
Akebia_trifoliata_newGene_5013	1.13888	1.01503	1.50914	1.97953	1.41037	0.706887	1.89477	2.44856	2.88657	2.59783	1.8281	1.87647	2.88117	3.50905	1.94363
Atr14G028850	20.0264	21.5266	20.0896	15.7045	20.4828	20.1471	22.2466	20.5137	21.9024	30.3957	31.9599	37.1665	61.5531	60.425	55.2196
Atr01G032740	67.2646	62.7661	72.5389	59.06	45.156	37.2257	60.7668	48.013	52.2119	40.5545	40.9348	50.8585	30.4263	30.0357	38.1802
Akebia_trifoliata_newGene_8278	4.75291	4.82113	4.23852	7.27471	8.57056	7.88835	15.3052	13.0869	12.7032	14.5004	13.1654	13.3649	15.4471	16.3646	20.3637
Atr05G047440	95.6273	83.4346	80.622	74.4885	53.803	54.2341	56.2732	58.1433	49.4753	57.6614	44.9247	53.3353	42.959	43.395	78.1539
Akebia_trifoliata_newGene_8275	0	0	0.147028	0	0.368075	0	0.186585	0.125186	0	0.398838	0	0	2.92723	1.64004	2.19387
Akebia_trifoliata_newGene_8270	527.944	451.209	362.494	314.374	338.524	336.765	191.93	252.472	198.551	77.1572	129.372	147.578	3.23707	3.54592	39.9981
Atr05G048000	13.1123	10.6914	12.6303	10.5454	8.12176	10.166	18.2256	21.0792	14.6369	33.8229	23.3096	26.263	40.5773	49.4434	45.3352
Atr12G011180	10.1458	5.50512	6.26496	4.80866	3.76516	5.58474	9.18832	8.97136	8.28764	14.5376	9.45571	14.3162	18.4531	19.4556	19.548
Akebia_trifoliata_newGene_4769	0	0.212479	1.05606	0.467289	0.060722	0.231789	0.978743	0.3392	1.25117	0.158013	0.273759	0.133287	0	0	0.215768
Atr15G030580	0.671043	0.619956	0.681201	0.065068	0.559344	0.685486	0.44053	0.689269	0.72508	0.327548	0.173797	0.187898	0.543725	0.39023	0.348714
Atr10G018520	28.4635	27.1815	26.6537	39.7168	30.6442	40.4623	55.8484	62.5528	60.8245	75.1071	62.3283	60.9447	90.0489	78.0037	63.836
Atr07G010530	3.26586	2.86701	4.85353	4.80321	3.52256	3.40243	3.82335	2.47202	4.89932	1.48007	0.828858	3.07884	0.296967	0.179136	0.094287
Atr04G048460	4.82842	5.51655	6.03051	1.33983	2.40402	2.30845	2.73079	2.72169	2.71819	2.77863	2.25331	1.85014	4.25367	3.88974	2.76419
Atr10G011290	2.25289	0.522794	0.71387	9.79335	8.07945	0.764497	4.8576	5.97032	4.23055	22.2479	11.0203	15.872	2.10745	2.25434	4.08879
Akebia_trifoliata_newGene_3084	3.06952	2.12882	2.96976	2.80857	2.77279	0.968261	3.64067	3.62269	2.8623	2.28493	1.65645	1.36318	4.30705	3.9358	3.58653
Atr11G039610	69.0414	133.251	119.819	102.643	23.7241	108.45	123.163	22.4186	37.3113	19.808	18.7371	31.5836	28.704	32.0652	11.9025
Atr02G007980	0.395729	0.586064	0.43289	0.694889	0.686199	0.591012	1.05681	1.56111	1.31296	1.31594	0.804065	1.88871	8.06494	6.92461	10.6578
Atr06G038280	189.511	161.766	173.989	206.769	176.247	160.068	228.064	314.556	260.957	458.327	320.687	347.082	578.764	584.589	434.573
Atr15G031180	1.88491	1.93883	2.51964	2.03791	1.38832	3.0078	2.50651	2.97089	3.82796	5.14302	2.7884	3.58116	6.52182	6.26081	4.42198
Atr10G005590	3.40182	3.24211	3.65477	2.47495	3.27001	1.40931	3.05159	2.51979	3.17169	2.168	1.56277	3.43615	1.39513	0.102048	1.38444
Atr09G006060	3.33474	2.72249	2.24024	3.01931	3.28599	3.22773	2.20207	7.49382	3.76632	98.612	78.7048	78.6482	134.499	139.775	151.197
Atr06G004800	45.7311	33.8637	35.1576	46.3892	46.312	48.2223	90.9142	86.0432	69.0143	97.708	115.976	99.8071	85.7415	85.845	94.5583
Atr02G007320	13.2125	11.8212	10.3832	4.77025	7.70705	7.41285	9.75558	11.8402	8.06141	7.02904	9.53392	8.74001	6.40558	4.95125	6.75355
Atr14G030120	6.80409	5.59765	8.31102	4.1306	4.60152	5.30102	5.92734	7.90771	6.92233	13.2323	10.8308	13.3089	19.2571	17.9605	10.0331
Atr08G042320	12.8412	11.0326	12.1322	6.25678	5.76302	8.81633	8.73422	12.395	8.97676	14.5204	11.4823	14.8733	38.8555	28.3383	46.6801
Atr05G038710	2.73142	2.60781	5.26749	2.95373	4.21733	3.14952	5.34957	3.60404	4.07544	2.65512	2.772	3.09747	1.01822	1.22332	1.92609
Atr06G015490	7.37477	6.34576	9.03183	6.36909	6.75934	5.68869	5.32566	5.61468	5.80133	19.0559	18.4931	12.7525	23.1822	17.5774	19.5781
Atr08G040870	39.2435	34.6508	37.6613	37.7616	48.4665	8.97143	60.7567	81.9621	80.1996	35.6193	28.1634	31.0966	16.1414	7.32238	13.6216
Atr06G011370	221.103	206.164	242.848	325.864	301.641	155.051	255.344	301.175	287.634	449.252	321.52	368.631	200.009	123.399	208.292
Atr04G037830	144.776	160.077	230.672	40.004	31.2607	43.2709	10.6734	12.8204	24.1402	4.68686	4.37038	10.4046	0	0.065769	0.222473
Atr15G013610	35.5311	25.0557	22.1042	30.9461	23.9997	21.4325	38.9576	30.5159	29.052	62.1002	62.2605	63.2763	104.188	106.598	218.794
Atr06G019140	0	0	0.099656	0.18243	0	0	0	0	1.64093	0.349862	0.134165	0.397652	3.08986	2.13445	9.23325
Atr08G037790	17.9216	22.998	23.7485	12.9726	17.7125	11.3585	20.2012	21.6913	31.2512	7.22908	6.97773	9.41226	0.684033	0.146992	0.229779
Atr05G036670	24.1543	19.6001	28.8718	27.2973	19.3768	14.7339	31.8473	40.9798	31.1983	54.9732	48.3378	44.72	73.814	97.3365	67.6914
Atr03G048410	19.2085	15.9094	20.8539	16.432	21.7675	8.90988	24.7496	42.0169	27.7387	34.7639	56.7934	43.4184	8.58627	9.28974	7.48775
Atr05G046340	0.657453	0.68561	1.06489	1.16153	0.97856	1.69719	3.4318	2.42053	2.33849	0.806237	1.1039	1.01693	0.450122	0.281306	0.492553
Atr01G054470	0.399294	0.302779	0.202421	0.108961	0.09242	0.262278	0.404733	0.272821	0.137749	1.38469	1.04452	0.368642	1.94478	3.49409	6.12476
Atr02G010140	13.4074	12.9127	14.5131	10.9105	10.6606	11.4568	10.5809	10.0205	10.9352	6.43005	6.96426	9.01387	6.38119	4.86813	5.78697
Atr05G046960	16.8119	14.4089	14.3304	17.7189	22.8592	18.944	14.8132	14.4425	14.9787	16.9481	17.7187	21.2505	31.8387	42.3677	48.3705
Atr08G004540	0.047475	0.025619	0.115852	0	0.081538	0.238246	0.057528	0.046899	0.164003	0.915519	1.29163	0.264558	1.2668	0.782323	1.05644
Atr09G004010	15.2612	16.7501	19.0287	23.3552	24.4297	20.0115	11.0293	15.7238	14.7926	9.12148	9.41804	9.8152	3.5538	4.46844	3.27927
Atr02G062190	2.08135	1.76861	1.42155	2.58759	1.94381	2.41165	3.87783	5.15406	6.03597	3.05021	1.48729	2.06148	1.70067	2.15925	1.50249
Atr07G002820	2.61199	1.23207	1.5001	2.40545	2.3862	2.57844	2.46236	2.61124	3.34106	4.68581	3.58462	3.3006	5.18639	5.37943	3.96322
Atr03G052000	25.1193	17.4897	20.2845	16.289	18.8463	7.46632	12.0178	14.9624	12.9646	109.832	82.9347	76.7491	125.743	108.37	102.357
Atr16G034160	165.887	151.479	181.936	145.284	124.197	55.6284	99.8618	104.975	102.519	149.999	97.2756	105.572	21.9167	11.8695	13.1215
Atr02G049290	3.22005	3.10509	2.65328	3.13895	4.26358	3.66357	6.00008	9.13613	7.07291	3.40644	4.64872	4.61725	3.04489	4.07069	2.89275
Atr02G045530	5.17442	4.35591	5.76846	5.88176	5.07943	3.67794	6.22688	7.03688	6.89677	16.8338	7.46535	13.3315	1.33736	0.911295	1.25715
Atr04G036010	137.142	167.068	140.674	174.203	84.9988	108.689	205.278	290.639	255.579	1324.39	735.062	1138.59	1000.16	911.403	515.74
Atr06G010950	0.979416	0.168622	0.23934	0.83995	0.745752	1.91608	1.25126	2.73727	0.776038	10.364	3.61777	2.91684	4.57772	7.48653	2.17862
Atr06G022700	69.0019	78.1086	59.8426	93.9596	148.259	79.5665	216.06	222.993	252.187	111.429	90.031	146.222	0.054423	0.093298	0.111523
Atr03G001530	5.18875	5.56406	4.75648	3.96521	5.54599	4.02199	7.33758	6.18797	8.31108	6.09246	4.14297	5.35063	8.41828	9.4685	21.73
Atr03G009700	54.4906	68.9441	107.417	46.436	19.1581	66.7848	45.8188	12.4576	9.43137	1.40937	0.845019	1.43422	0	0	2.4018
Atr06G013420	108.398	109.979	117.472	80.3172	110.276	121.288	204.147	138.986	173.799	171.54	264.454	263.532	350.318	310.643	294.346
Atr01G061620	0.069613	0.062715	0.069132	0.183182	0	0	0.503277	1.71902	0.318549	14.4767	18.6839	13.6881	35.0915	20.945	2.97199
Atr09G000820	6.89675	3.35281	4.15277	13.0583	13.9195	1.4787	4.54722	8.26857	3.98693	39.0213	31.7994	31.7148	0	0	0
Atr04G006790	0.234984	0.222616	0.169592	0.492432	0.344281	0.034029	0.575393	0.440834	0.225072	0.514492	1.07544	0.8237	0.254736	0.606267	0.370569
Atr03G002390	0.032444	0	0	0	0	0	0	0	0.115604	0.808214	0.911193	0.846264	8.43626	8.59422	8.54849
Atr04G043130	27.994	24.8511	28.0324	51.1853	45.1105	30.6016	54.9983	65.8847	58.7994	95.9741	77.3175	83.6171	83.9319	81.558	60.1576
Atr01G039490	8.2578	12.1093	9.26332	44.7993	28.0706	43.1717	33.4603	47.1645	39.4905	35.0925	57.5785	31.4779	7.00588	8.65244	14.0738
Atr14G001150	24.9416	28.8831	23.4735	14.6989	13.9499	17.1327	13.2892	11.569	15.3757	13.2779	14.141	9.79698	10.7065	14.1439	20.6516
Atr01G057470	8.17364	13.8707	14.3392	4.2314	2.33996	22.5046	8.21882	3.72915	7.2808	0.837728	2.35801	1.23933	0.444244	0.723038	0.415306
Atr15G021260	14.3513	12.4383	10.9638	13.7971	10.5938	16.562	15.5967	14.9901	15.2575	13.7382	9.19421	9.55105	6.52057	7.38476	6.81172
Atr02G001870	27.6646	22.8132	10.745	25.0133	12.6571	18.8267	16.4997	16.2007	8.67714	50.099	18.3005	38.6192	53.8695	66.8892	56.8131
Akebia_trifoliata_newGene_1275	0.977627	0.513188	0.732537	1.02671	0.388469	1.12442	0.8422	1.34666	0.681917	1.11632	0.506703	0.905423	1.92357	2.29887	1.70063
Atr15G027550	4.02423	3.57099	3.48768	4.04761	4.41706	4.2423	4.51782	6.48414	5.42364	9.16794	6.28302	10.0978	11.0175	11.697	13.9077
Atr11G038720	59.0637	123.537	99.6923	94.0557	16.2984	99.4445	107.231	11.6857	26.7957	0.983034	0.820155	2.12602	0.136453	0.073375	0.099281
Atr11G034870	13.545	13.3416	13.6055	19.6787	16.1665	16.372	44.0186	39.5197	27.9731	46.9472	57.2588	33.6034	28.8624	43.0785	45.4367
Akebia_trifoliata_newGene_5562	0.881165	1.22639	1.19386	0.585587	0.534227	0.931961	0.215728	0.583537	0.30948	0.661442	0.404847	0.245769	0.566336	0.228748	0.32804
Atr06G027430	12.4262	12.3785	13.5941	13.1006	13.3882	8.62734	9.12882	11.2347	12.9429	10.9211	7.52848	14.231	1.98687	1.65215	4.11921
Atr03G055110	0.643236	0.288715	1.38541	0.491862	0.551916	0.026533	0.658616	0.706701	0.682258	4.08647	1.73747	3.12332	0.091605	0.140477	0.219818
Atr01G045560	5.58048	2.71347	1.95777	2.49429	3.73236	1.55312	4.36993	5.82416	5.77499	1.09224	1.04144	0.917988	8.72225	5.05383	3.94362
Atr07G000400	9.42419	8.38911	7.93635	8.57805	8.60044	8.15849	11.4578	11.1651	10.8282	16.0942	14.5108	14.5434	26.6849	26.4248	26.5256
Akebia_trifoliata_newGene_4217	4.68769	5.87865	5.29485	3.31683	2.57794	3.50774	4.36119	4.55413	3.18437	0.634817	1.8076	0.625845	0.448774	0.955672	0.845417
Atr06G009840	13.3698	16.103	16.4091	19.8746	22.2005	23.2913	25.9236	33.8734	24.2417	46.3179	37.5068	39.8675	38.3761	44.8885	27.1913
Atr01G004590	1.65933	1.34652	1.73542	1.1128	1.51819	1.27907	0.293695	1.4822	1.54193	3.06592	1.49564	2.12996	3.39142	3.44689	10.9072
Atr08G037760	2.38229	3.5905	4.27367	1.11136	1.23754	0.651837	1.01673	0.782189	1.75768	0.64002	0.926968	0.965179	0.067072	0.043378	0.223516
Atr03G033950	9.36501	13.0159	14.2797	5.38002	9.45532	9.89452	11.9515	5.9748	6.86302	5.50758	4.21866	5.60625	10.4588	8.96922	6.97321
Atr10G029930	0.69547	3.60756	55.2496	2.47304	17.0723	5.00757	12.3652	1.64998	2.95553	0.741381	0.92383	0.907448	0.489763	0.26558	0.30913
Atr11G039180	67.1397	131.97	108.228	99.2875	20.8942	103.292	115.339	18.735	34.1035	8.10408	10.6282	8.55841	7.26136	6.90349	5.76632
Atr03G042210	2.45162	1.97584	3.23961	2.65001	1.44945	2.86168	1.67174	1.88717	1.31884	4.3132	3.18216	2.89327	9.30586	8.99985	11.9315
Atr11G037060	10.1101	11.7676	15.0913	12.7241	9.99732	19.5595	14.3816	23.7976	26.5758	27.0453	40.4677	25.3712	24.0013	20.6082	6.53576
Atr03G058470	2.41699	1.17314	4.1907	3.18636	2.5892	2.50487	0	0	1.40163	0.879323	0	1.99026	0.06008	0	0
Atr09G007600	1.12484	0.765232	3.34629	1.64761	1.50095	2.21026	1.47492	1.55165	1.19899	0	0.152154	0.160301	0.071934	0	0
Atr01G046140	12.831	16.3993	21.2242	14.0608	11.4009	18.9402	19.2244	14.2766	15.8993	11.3856	11.0306	13.3729	8.34245	8.11315	9.77582
Atr08G039650	4.76495	4.1254	3.75067	3.20382	4.3432	2.7168	7.95987	6.27446	7.47666	11.914	9.88536	12.5994	29.5176	29.8449	15.1873
Atr05G051560	12.1706	10.9122	13.9739	15.3304	13.5285	13.6427	19.4028	24.9122	24.4607	51.5287	33.7867	39.4336	85.7024	74.7068	58.8362
Atr06G008820	0.095808	0.091736	0.137958	0.132577	0.197235	0.810513	0.460531	0.375076	0.33032	2.69886	1.83021	2.48256	16.6198	11.7549	4.52661
Atr07G042510	0.830734	1.20671	0.943232	0.861526	0.762149	0.578059	2.47032	2.01478	2.40174	1.5215	1.34351	1.07957	1.70425	1.32611	1.09059
Atr01G000740	15.6815	13.2804	13.8052	15.0067	12.3597	14.0363	14.4031	16.3097	14.3854	11.3562	10.0628	11.7494	6.13793	7.45285	8.5516
Atr10G017370	11.4394	13.3927	12.663	9.56109	9.63599	8.44817	9.64103	9.76504	9.75697	8.64833	7.71071	8.10505	2.04512	1.7785	4.54791
Akebia_trifoliata_newGene_2211	9.13193	7.17515	10.4468	7.54346	8.3588	9.58009	7.78574	7.43035	8.07415	2.56417	4.57057	3.51553	2.25805	2.53409	2.68188
Atr11G034000	3.23353	3.52215	4.27938	5.58187	4.16871	3.78801	3.10557	4.82562	4.714	10.0698	5.43493	8.87649	11.6616	10.6845	11.1652
Atr02G000680	71.8749	60.5451	63.8825	50.6426	43.1879	51.2949	47.2609	59.4798	55.5902	133.311	74.3389	106.237	183.825	145.185	171.57
Atr09G012450	2.8785	2.33269	3.77916	2.04331	2.98606	4.7448	3.37911	6.08355	4.27441	4.47915	3.28567	3.88999	18.0201	15.086	8.33478
Atr09G015480	32.2484	46.2222	42.4099	21.0623	21.0585	30.3642	19.281	23.3109	15.5555	6.07593	15.5425	7.41919	1.62184	1.77539	1.89091
Atr12G036180	3.06706	2.35553	2.16598	2.97455	3.07642	2.26952	3.92629	5.08985	4.37807	6.09157	4.78368	5.75329	2.58578	3.36218	2.38878
Akebia_trifoliata_newGene_2963	0.180359	0.248198	0.371867	0.165244	0.064103	0.042703	0.535562	0.434357	0.230465	0.174066	0.663904	0.678033	1.02299	0.996884	0.757821
Akebia_trifoliata_newGene_2964	0.979265	0.445328	0.55928	1.43471	0.926927	0.850419	1.95669	2.14071	1.24126	1.74018	0.72029	1.29003	2.99773	2.82451	2.77109
Akebia_trifoliata_newGene_2969	0.585645	0.121435	0.218271	0	0.498705	0.118582	0.279742	0.431473	0.641844	1.8638	2.07175	2.36933	0.631342	0.22005	0.531471
Atr07G002050	14.6418	20.0112	26.568	36.3029	43.0232	27.3685	18.7494	37.7346	23.5464	100.468	126.781	50.3221	110.655	88.5863	52.0201
Atr02G001330	8.47039	6.37458	8.5324	6.99515	6.08839	7.46268	8.49497	9.68706	8.1051	9.71728	8.55602	8.12809	2.33955	2.19751	1.50536
Atr02G051010	8.07758	8.64876	6.55939	12.766	7.47163	7.41668	8.59883	11.2275	10.4361	8.544	9.91233	11.8249	3.22815	3.69701	4.41454
Atr12G014700	0.729851	0.435149	0.453397	1.20258	0.815183	1.0186	1.77111	2.37296	2.0444	2.79925	1.15431	1.31335	2.06125	1.94439	2.97694
Atr04G039670	2.76594	2.8197	4.11454	2.00068	1.58255	2.8753	2.32922	3.00221	2.28671	2.44383	2.7216	2.68714	1.48213	1.08982	1.05388
Atr02G015660	5.58211	6.0124	5.9461	3.83095	2.9919	2.9065	2.37137	2.67258	3.46207	3.5223	2.95071	3.79377	1.67071	2.02538	2.39674
Atr09G040390	4.59465	3.57376	3.53546	4.17994	3.95409	3.80949	5.41355	5.70149	6.07735	8.93631	5.30437	7.59596	15.9589	15.1991	17.1952
Atr06G018950	2.00865	1.75836	1.83946	0.809872	2.26548	0.611972	0.731746	1.15182	0.503453	0.614134	0.895318	1.19015	1.93464	2.36427	1.15084
Atr07G038720	32.5237	35.9156	29.5045	28.7362	31.6924	35.5664	18.3562	26.5474	31.5733	5.88719	24.7249	19.8701	0.962428	1.88487	6.67182
Atr05G048630	53.2986	39.4057	38.3048	46.1221	59.8239	43.2908	51.2101	67.2994	65.1435	111.545	79.7531	60.2858	100.321	160.364	112.649
Akebia_trifoliata_newGene_8403	2.43597	2.05828	1.9938	0.542561	1.17143	0.506971	2.61962	0.547244	0.929262	1.92126	0.603781	2.21456	0.366811	0.256363	0.92341
Atr05G045950	1.97753	1.89646	1.04234	1.29265	1.40073	0.710793	4.19095	1.15116	0.75107	0.311519	0.082552	0.209303	1.17582	0.572308	0.54806
Atr12G001010	3.19327	3.06157	4.01028	1.64712	2.16113	2.25858	2.21628	2.59719	2.88208	4.50878	2.23129	4.50062	11.3001	12.4392	16.4844
Atr07G045220	3.09626	16.8414	21.7418	0.775649	0.75276	0.658651	3.24349	0.238067	1.65347	0.087603	0	0.115963	0	0.033698	0.16407
Atr02G003650	8.98884	7.35193	7.3699	9.82243	7.91692	7.90351	13.5874	12.2561	11.7258	23.3031	16.6975	20.0361	24.2657	28.7821	16.6725
Atr12G036150	28.5855	18.4555	21.8803	34.4068	14.0152	6.04901	25.3736	13.0576	11.8392	27.9967	40.071	24.4809	126.96	82.0355	36.4645
Atr10G002430	22.3618	28.7385	45.5226	16.0239	10.8285	5.15355	3.35176	3.91405	3.41115	10.6394	8.8186	8.17483	3.56197	3.71281	3.52172
Atr06G006610	20.1768	17.2075	17.511	8.09108	16.1088	14.0811	12.6925	20.3165	12.1799	30.2147	54.4944	29.681	23.4793	27.7408	18.2923
Akebia_trifoliata_newGene_3769	1.87953	8.1088	7.58416	8.80493	3.54615	10.9375	5.5518	8.64749	9.3569	23.0634	21.9192	16.7039	51.4977	7.10627	13.0473
Atr02G007820	42.6151	36.7946	48.2354	69.5847	74.1206	80.2328	131.805	137.923	130.989	172.343	94.8591	75.8626	104.678	235.543	185.103
Akebia_trifoliata_newGene_3767	0.320941	0.304351	0.522515	0.41976	0.317108	1.10435	0.389929	0.450577	0.942149	1.46676	1.23761	2.08378	5.64881	5.87214	2.21129
Atr09G006290	76.6551	69.6154	90.3106	106.016	86.5658	90.5803	59.0039	103.079	68.6228	57.9164	57.2917	65.6714	15.1426	18.36	50.3608
Atr12G035540	24.3959	18.8173	21.6995	16.6682	16.6342	19.8366	14.9038	18.3411	15.5739	22.3183	20.6873	25.8439	12.6094	14.1574	13.5904
Atr09G037590	12.4027	10.8144	8.67854	12.0484	7.59858	8.99383	10.0562	12.0447	9.86794	8.74915	8.63716	10.4948	3.91592	4.47304	4.73896
Atr06G001060	30.1568	35.1747	40.3519	11.1844	6.6554	16.0721	8.73161	7.62184	7.30868	10.7943	18.3352	9.17139	0.270471	0.231298	1.39031
Atr01G063420	37.4849	39.7357	40.5242	32.9495	31.8855	30.3416	33.4002	53.9361	47.5021	74.8045	59.7013	65.6252	124.888	113.639	95.6982
Atr04G046090	1.25334	0.824044	1.70714	0.187046	0.184945	0.318664	0.333581	0.477819	0.228727	0.151664	0.062559	0.219553	0.300013	0.326114	0.27694
Atr01G056040	2.63356	2.3884	2.58472	4.35657	4.46946	2.10114	3.02901	3.94672	3.90234	6.35047	6.96499	6.28812	7.05698	6.74768	6.35891
Atr04G037280	186.439	158.75	157.073	124.422	107.345	116.11	149.066	122.564	93.259	115.511	93.5713	101.723	118.419	97.4989	88.6543
Atr01G067210	39.797	35.6847	40.001	49.9813	46.6263	34.2988	43.8641	58.2891	51.1615	119.981	95.2947	101.955	125.545	166.726	167.055
Atr16G000270	44.2143	39.7352	44.3149	44.7315	35.3699	18.4548	42.6376	59.731	50.3169	86.426	62.5252	66.9549	41.2626	35.0507	31.4894
Atr07G030910	37.976	45.2041	61.019	37.879	31.5414	36.711	27.4864	28.2991	33.3736	88.0674	107.192	110.268	138.205	158.674	145.72
Atr06G015510	9.466	10.3072	11.0205	7.90608	6.28385	3.43932	5.76888	6.17552	6.50278	13.6956	14.4717	13.7233	16.8461	10.6416	10.564
Atr09G040630	1.29427	0.862982	0.741855	1.36307	1.65013	1.37855	1.16197	2.04992	1.85173	1.9272	1.77621	2.0255	1.05514	0.502526	0.873056
Atr06G008640	1.27837	0.709904	0.273529	0.157282	0.644919	1.38386	1.5162	0.539461	0.696145	0.324087	0.110746	0.057206	0.271393	0.155893	0.380789
Atr12G030170	13.3087	14.8163	13.8946	7.1795	8.45825	9.36807	10.3321	5.81563	10.1581	6.50159	8.30903	9.71134	6.92242	7.58673	9.60427
Atr07G037760	1.62796	1.05296	1.49313	1.26295	2.67745	1.08369	3.96756	3.57978	2.13438	1.95441	1.4977	1.43057	3.50914	1.67375	1.88182
Akebia_trifoliata_newGene_1708	0.207134	0.071223	0.185574	0.480264	0.282189	0.365764	0.153194	0.359555	0.169802	1.50041	0.828091	1.03407	2.83932	2.51462	3.56635
Atr15G034660	7.3918	7.25308	8.70392	6.05175	7.74945	8.4953	9.12607	8.49827	8.8057	19.8071	16.9054	19.6064	22.5889	24.8035	26.6679
Atr02G014270	0.402905	0.671836	1.40227	2.59051	1.28472	2.30452	0.397948	1.25415	1.71401	2.1642	0.489197	1.24584	1.15972	1.91254	19.6366
Atr08G003000	6.66028	5.54511	9.88624	3.93531	4.71892	3.5689	8.17445	6.15557	8.94859	0.945413	1.32126	1.71776	0.688486	0.554574	0.880969
Atr13G003900	0.765264	0.192546	0.694226	1.29537	1.63824	1.2572	2.59408	2.89778	3.02909	2.85266	1.0963	2.09297	3.54646	2.53337	1.75414
Akebia_trifoliata_newGene_8894	1.77556	0.821962	1.04819	1.3232	1.55565	0.924515	2.49148	3.6686	2.96186	3.88259	1.24316	2.13853	4.73852	4.68128	2.57692
Atr01G050440	63.1879	68.1277	73.6965	37.2617	41.2381	38.6244	24.863	30.362	30.919	32.0728	22.053	26.3823	1.95304	4.92953	0.904138
Akebia_trifoliata_newGene_8891	0.875565	1.09377	3.43577	0.547028	1.6941	2.65509	2.83185	1.28262	2.75891	0.401396	0.375523	0.492263	0.908377	0.43253	0.59586
Akebia_trifoliata_newGene_8898	0.639446	1.27771	1.3987	0.698073	3.22684	2.5212	1.49267	0.13148	1.116	0.222829	0.354191	2.15865	3.58679	4.89558	2.09136
Atr06G007570	14.0615	18.1688	25.3706	16.6588	13.0521	25.0989	20.2639	12.6622	13.4042	14.4252	8.00449	12.6379	4.06183	6.86417	4.53607
Atr02G056870	44.7674	38.6258	45.7258	33.5198	23.3816	32.8694	40.7557	43.9784	35.7375	77.1896	56.8751	69.0551	117.541	135.896	120.486
Akebia_trifoliata_newGene_5287	0.21054	0.138937	0.33275	0.186744	0.449826	0.581036	0.138823	0.645951	0.454253	1.0908	3.64738	1.18179	1.38647	1.72669	3.69902
Akebia_trifoliata_newGene_798	7.80486	3.28062	2.81096	2.54073	11.5501	2.11782	3.11734	4.10627	1.5973	3.72253	1.63642	4.31965	24.3278	28.7732	15.2101
Atr04G044060	4.58075	5.97037	7.55048	2.14675	1.56648	1.96607	1.19258	1.74307	2.06612	2.23676	1.81721	3.17783	1.77239	1.71697	2.15767
Atr11G038120	79.193	146.548	123.945	119.465	40.1046	129.825	137.518	32.5706	60.1574	39.2433	35.2024	38.4103	58.1752	67.4505	52.5624
Atr06G026560	4.35424	3.96193	4.91749	6.04109	5.03949	3.19663	6.3624	6.53572	6.47647	8.0933	6.10596	7.04894	2.28365	2.31879	2.31794
Atr02G008050	14.2736	13.2875	12.0051	10.6796	12.0653	9.71856	11.4581	20.239	16.2636	19.1519	16.3565	19.495	36.3109	45.6297	41.1973
Atr14G020540	3.70829	2.79099	3.77519	4.05978	3.84402	2.60175	2.76517	4.77527	3.77983	4.17703	3.44366	4.14593	1.66199	1.06122	0.856006
Atr14G024250	1.58624	1.78866	2.04481	0.920732	0.19248	0.334086	1.7374	0.644493	1.77314	0.517235	0.3824	0.509101	3.70416	3.27059	1.92449
Akebia_trifoliata_newGene_1857	1.24786	1.25598	1.13624	1.37439	1.09392	1.63369	4.11191	2.34505	1.865	0.350817	0.592275	0.728432	0.806597	0.677002	0.653866
Atr04G051020	8.05558	4.80099	5.29248	3.42467	3.1356	2.53052	3.67059	2.54271	1.49999	1.5891	1.81628	2.84719	2.96139	3.68278	7.40682
Atr11G024430	1.16519	0.853559	1.14632	1.05489	0.86283	1.39632	2.14518	2.8748	2.80273	4.43524	4.16446	4.78933	3.55635	3.91012	3.28285
Atr05G011920	1.36138	1.39086	0.898637	1.05255	0.971402	0.91343	1.12729	1.08522	1.54513	0.193109	0.68781	1.14561	0.565174	0.460104	0.596598
Atr03G002740	0.169869	0	0.067956	0.277166	0.126313	0.162955	0.204453	0.109811	0.277555	1.20394	0.999645	0.629068	1.35963	1.36544	0.840376
Atr13G006270	48.0191	47.7888	58.9554	45.3693	41.7333	38.7328	39.1275	49.467	40.6865	40.9691	29.7842	29.6557	22.3582	18.7544	19.3253
Atr10G007380	40.0364	38.6769	33.3704	50.818	40.983	58.0219	40.5469	31.2665	39.9967	4.4926	4.79836	8.00295	2.81284	1.49377	5.95915
Atr11G032970	1.05731	2.49016	1.1947	2.51497	1.72008	2.90584	1.45142	2.49971	2.03747	0.296812	0.47513	0.804029	0.580138	0.173	0.214204
Atr15G026010	6.32177	4.98671	5.72354	3.59724	3.40606	4.16639	5.13804	7.18656	4.99263	6.14085	5.87035	7.24336	7.51765	11.4808	16.1153
Atr03G028430	1.81691	1.91768	2.56096	4.19698	3.0896	3.89361	5.03932	6.87126	7.386	3.41994	1.70548	2.21734	1.19538	1.11724	1.53329
Atr03G001090	1.93293	1.91422	0.866388	0.841821	0.93651	0.812403	0.567663	0.944298	1.3555	0.18837	0.736878	0.326442	0.179571	0	0.18527
Atr09G012610	2.23289	0.251285	3.73719	0.309516	0.623944	1.72722	0.584175	1.75338	0.595976	0.429085	0.561254	0.431832	0.253968	0.043648	0.108926
Atr03G044240	0.215726	0.155082	0.20304	0.032785	0.095289	0.243549	0.034831	0.028402	0.638845	0.282519	0.247755	0.2901	0.843963	0.9464	7.20512
Atr13G003170	3.91949	3.81798	2.91613	3.9854	3.35696	3.25957	6.91986	9.31355	8.86266	14.672	17.3623	12.9301	20.2479	21.7468	18.0473
Atr13G034240	1.11186	1.52184	2.15645	1.0153	1.13558	1.04573	1.58119	1.93671	2.29755	0.465314	0.412608	0.968614	0.8589	0.984728	0.819803
Atr05G051960	6.88639	6.92113	6.97948	14.7663	23.2976	13.1257	28.2997	38.9321	38.9951	21.0808	16.0649	15.9683	9.27909	8.33014	3.8003
Akebia_trifoliata_newGene_6004	0.870743	1.70786	1.44704	1.39246	1.54875	1.64245	1.72214	2.07524	2.46671	1.3162	1.08417	1.38062	0.070319	0.073068	0.063593
Atr07G024050	2.15912	2.66197	3.22108	2.0032	1.7629	3.39228	1.98212	1.54084	2.50266	1.15266	0.615404	1.23095	0.41424	0.879949	2.11951
Atr09G014510	4.66071	4.66572	6.1619	3.7171	4.51303	4.76846	6.68622	6.5084	6.85662	9.40395	7.73835	8.10396	17.9052	19.8242	14.4708
Atr11G038680	59.585	124.159	99.6045	92.8086	15.7636	97.8399	108.373	11.1705	27.3642	2.08887	5.89593	4.02705	2.32773	2.64722	3.32736
Atr01G055340	13.6534	10.8188	11.0081	21.0034	21.1886	19.6883	26.9981	35.266	33.1714	49.9101	44.3856	47.3874	62.6844	66.3017	48.5519
Akebia_trifoliata_newGene_4532	0.687746	0.650403	1.09765	3.45029	1.73359	0.580936	0.768877	0.206355	4.25558	14.473	11.7292	6.07576	12.3696	10.3135	5.59392
Atr15G013560	8.25459	8.68689	8.7999	6.39339	5.2238	2.72658	7.1329	6.30172	5.22383	7.44024	6.82104	8.01819	4.37509	4.44408	5.01487
Akebia_trifoliata_newGene_4538	0.150392	0.605419	1.74221	0.586756	2.333	1.92649	2.22911	2.07935	1.69761	0.283993	0.498026	1.27686	0.560191	0.885826	0.187373
Atr03G016430	7.88975	8.61557	12.0666	6.1823	8.19863	9.27956	7.6033	8.64133	6.39839	6.11249	5.4244	7.50563	4.04968	5.56035	4.96286
Atr04G048030	22.4404	18.6253	18.8051	12.8977	10.7222	16.2215	15.4618	12.2947	12.5	8.58592	9.36649	10.2065	8.69573	9.55554	9.38945
Atr14G026860	0.13548	0.145794	0.141048	0.134929	0.271649	0.536712	0.348924	0.457079	0.527242	0.018998	0.024705	0.149103	0.226321	0.189295	0.175516
Atr03G049910	2.36068	1.1516	3.18775	0.686983	0.525193	0.973256	1.12392	0.433762	0.537236	0.564649	0.346792	0.43626	0.550887	0.239703	2.62276
Atr06G031820	48.9166	48.9892	64.0456	33.0162	39.5274	31.2003	25.8144	34.1697	32.2085	38.3743	53.7503	57.7221	17.0592	19.9975	21.8697
Atr08G039880	7.59388	6.3322	7.77356	6.94613	5.80204	6.89844	9.09491	11.3637	9.08253	17.6681	12.9313	14.5395	22.7531	26.0955	17.0959
Atr03G055260	4.10877	4.53981	5.71793	4.4226	2.86133	3.31671	4.25492	4.37352	4.09918	2.98809	4.4588	5.1801	3.16145	2.72209	2.23312
Atr06G002110	23.668	27.2231	22.346	13.8912	15.1054	23.847	10.7299	12.9897	14.1232	4.42253	7.928	6.76167	2.90386	2.39948	3.59568
Atr09G024070	6.99476	6.1322	9.43251	13.9119	11.5166	13.9882	24.7551	33.6832	25.1603	39.5387	31.5752	23.9417	17.6556	17.5508	20.8203
Atr06G005720	10.5134	11.1819	14.9862	13.1278	14.7139	11.2625	19.7198	21.6273	14.1641	14.036	10.374	11.8584	4.22066	4.08603	5.37107
Akebia_trifoliata_newGene_4391	1.47164	1.10063	1.30656	1.01649	2.21172	1.44772	1.58373	3.39209	1.50754	0.926297	0.727265	0.97781	0.772192	0.954665	0.69546
Atr11G039220	79.0474	138.915	114.923	109.306	22.4711	107.682	115.585	23.3581	34.7484	28.4525	16.0172	20.7914	27.8827	43.5445	55.3384
Atr13G004310	26.0192	37.544	34.3576	20.4304	18.5737	21.7228	18.0592	28.7432	18.6211	22.9892	36.0514	31.7121	80.0187	79.8928	67.7348
Atr01G049520	63.9503	64.8817	54.9576	57.0935	46.4853	37.1482	51.8554	45.5204	51.1932	27.3109	35.2932	39.1951	8.86019	15.2462	20.0273
Akebia_trifoliata_newGene_6829	3.75537	2.95062	4.33845	2.97811	2.50547	2.19934	2.30211	2.18701	1.57093	1.21691	1.31517	1.26518	0.695109	0.323115	1.01777
Akebia_trifoliata_newGene_6825	2.51844	1.64448	0.556618	1.52101	1.56626	1.71507	2.75649	4.11854	1.84201	0.596458	0.82683	0.817658	0.400544	0.458621	0.462934
Atr04G049840	3.40886	3.42917	3.59206	4.27206	3.65296	2.82278	4.62697	6.19763	5.83331	5.60594	7.42093	8.16104	2.85976	2.98801	1.67004
Atr02G061890	8.71625	8.39055	9.47611	11.3888	9.13587	5.42454	4.96009	8.34408	5.06026	17.6693	17.7592	17.0137	28.645	29.9577	21.5189
Atr11G030220	60.4285	59.9701	37.7084	44.4724	36.4077	36.2311	33.1878	39.1466	24.2512	87.6467	84.2768	72.0157	205.366	87.4791	43.5268
Akebia_trifoliata_newGene_3377	15.5251	11.384	11.8696	28.5067	23.6499	26.8824	23.6733	31.7045	31.6184	34.8643	28.421	26.9164	5.09858	3.04771	16.4418
Atr04G025630	13.1653	16.6753	25.7137	11.3564	14.8174	16.1293	17.382	13.7027	13.6936	11.7563	2.47686	4.06822	3.34745	3.11239	4.35954
Atr14G029500	7.43372	7.887	6.75006	4.51503	9.62231	5.68669	9.7141	10.1387	8.68966	15.8296	11.596	14.6384	35.8556	45.8408	37.3723
Atr16G015340	0.032007	0.119928	1.60733	0.232781	0.674785	0.374039	1.03723	0.775688	1.05167	0.079684	0	0.113244	0.026563	0.153632	0
Atr06G044650	16.7317	16.4957	14.6025	18.1827	19.1234	18.018	39.4504	30.4436	38.6146	38.7927	35.7096	27.8352	48.1696	49.2621	32.9888
Atr08G044260	3.0552	2.2571	2.47965	1.25395	1.46146	2.51679	5.20856	5.88718	3.36653	9.7001	8.51554	8.62905	12.0831	13.6007	11.8766
Atr05G050200	1.05455	0.777884	0.871893	0.342108	0.316286	0.309047	0.465244	0.388807	0.549083	0.662561	0.490099	0.423522	1.06322	1.77608	1.5305
Atr12G004470	3.12076	1.5267	3.43726	1.99966	1.63663	2.35524	1.33556	5.31454	3.0116	23.7235	10.2997	16.2063	75.2663	91.3387	103.002
Akebia_trifoliata_newGene_3957	0.397413	0.477865	0.363657	0.227308	0.397059	0.445244	0.500693	0.944428	0.502728	1.41166	0.719145	1.11384	3.85133	3.61155	0.831832
Akebia_trifoliata_newGene_3956	8.50632	6.2112	8.56789	17.3697	11.6813	18.0786	16.1333	17.1309	14.8282	19.4801	11.5394	12.9921	4.96331	5.2543	5.10352
Atr16G000920	0.991936	1.21356	1.25578	1.49244	1.13219	1.12514	2.27139	1.73873	1.26151	1.65085	0.819679	2.35763	5.16989	6.28571	6.14738
Akebia_trifoliata_newGene_2026	69.8927	22.3155	11.1369	41.6862	31.9939	8.08787	14.3423	52.0252	34.389	245.576	232.434	308.411	1064.05	900.871	570.717
Atr01G064450	22.4124	24.4972	25.9545	23.4054	21.3113	19.3356	18.4085	21.6554	26.0343	53.7734	49.891	44.7511	72.0717	100.531	71.2838
Atr05G039990	97.0927	89.506	88.083	69.2032	57.2378	70.5703	42.5647	61.6069	60.4725	20.0217	28.014	34.1932	2.49986	5.12279	8.40274
Atr07G011170	13.0814	13.0457	14.8664	14.3496	14.5168	11.8229	14.9164	15.6636	16.208	18.4814	19.9664	22.6994	7.18118	10.396	9.10317
Akebia_trifoliata_newGene_8554	1.33547	0.963881	1.66169	0.111623	1.69687	0.571615	0.451353	1.36131	1.41209	0.593294	0.325886	0.101216	1.70122	1.11258	0.998677
Atr07G016990	2.57579	3.88731	3.87275	2.21812	2.80968	1.39062	2.2406	4.08988	3.90912	7.34526	4.47757	5.79441	11.7365	12.9666	9.16338
Akebia_trifoliata_newGene_6853	0.990278	0.19268	0.685255	0.361042	0	0.174297	0.128605	0.41782	1.29594	6.57629	6.13473	8.40902	0.455665	10.7869	0.766223
Atr05G047990	155.285	130.488	106.902	108.805	102.362	132.268	81.1297	72.6361	59.8133	72.4147	71.0027	91.1513	69.1631	55.438	87.9637
Atr10G004480	20.1694	16.8445	26.6814	16.192	10.2808	17.6009	12.1948	12.3056	10.14	21.19	14.1628	17.9264	3.61752	4.31534	3.1841
Atr10G002700	9.34189	8.71018	11.3647	10.8743	13.7219	11.337	18.0098	19.7612	22.947	3.3124	2.31292	4.96286	0	0	0.418034
Atr08G037460	1.9243	1.70397	2.22898	0.561698	0.519489	0.879195	0.612671	0.787423	0.433418	0.344918	0.438012	0.17124	0.412966	0.877798	0.497472
Atr11G031490	9.44354	11.4636	9.44524	8.03185	5.44214	10.1831	6.60108	8.46681	6.51706	26.9966	20.623	26.5135	69.6663	63.0659	86.576
Atr08G042730	15.0958	13.4741	14.3277	11.1672	8.9455	11.8148	10.7002	13.8847	10.3632	13.8899	13.2526	11.7221	5.97382	8.21258	11.9048
Atr01G043860	0.912403	0.533444	0.730323	0.111215	0.328246	0.750781	0.613313	1.25716	0.989736	1.55835	3.69582	3.92733	3.56056	3.65322	3.88087
Atr01G051930	0.006665	0	0	0.007543	0	0.011537	0.006987	0.06671	0.005527	0.1064	0.349633	0.040063	0.679634	0.999901	4.36159
Akebia_trifoliata_newGene_8613	0.262483	0.527634	1.99138	0.113667	1.38242	1.01814	2.18485	0.571218	1.60575	0.156973	0.372073	0.42722	1.36034	1.76054	0.921732
Akebia_trifoliata_newGene_8612	1.07445	1.46827	1.69708	0.979817	1.70197	1.79424	2.87486	1.84842	2.53776	3.34792	5.7347	4.06603	8.34165	8.40199	5.10867
Atr09G019230	1.74801	3.07671	1.22042	1.59286	1.15222	1.67511	2.91899	3.60908	3.43739	7.3321	4.60253	4.51262	15.1214	14.8725	16.5042
Atr14G030280	3.63841	8.06612	8.74324	0.582412	1.32025	7.6054	1.73139	1.39121	2.37265	1.20538	1.65171	1.06032	1.88211	3.70456	1.6116
Atr09G034940	23.1099	21.0166	23.4375	23.5437	22.3141	20.183	24.147	26.5217	23.5658	45.1662	43.1109	36.7737	71.7719	78.7203	83.9345
Atr07G001900	12.3378	10.7452	11.7567	16.2782	20.3832	4.64902	85.137	54.2045	56.6443	53.8258	49.8087	46.1619	3.37992	3.12466	8.79067
Atr02G008340	8.61956	9.47712	9.44166	7.66793	8.50762	8.34856	10.9587	9.94111	10.7213	15.5639	16.6261	17.5653	30.84	32.9419	30.2988
Atr01G059650	65.9574	62.8576	64.6926	100.061	117.751	41.4761	94.2944	102.308	97.0804	167.047	172.277	162.526	64.0308	42.1464	37.9348
Atr13G001520	6.38429	5.68056	6.7345	4.60846	4.00145	11.4826	7.11682	7.18506	6.59676	0.940998	2.11878	2.08216	1.15821	0.781764	2.59115
Atr03G058520	10.8657	10.0221	9.06158	8.8531	11.075	10.9647	29.5986	26.0942	23.4218	21.773	23.2287	23.5676	36.9526	38.8823	39.0979
Atr03G042050	2.52626	1.88974	2.348	1.24118	2.29403	1.92284	1.29406	1.64285	1.60982	1.05866	1.2378	1.11055	0.979249	1.10496	0.789918
Atr04G038840	0.676787	0.538771	0.516	0.337573	0.590778	0.784891	0.824697	1.24462	0.800821	6.66732	4.63217	8.40176	19.6497	13.3469	11.3285
Atr04G003180	32.9327	26.408	25.7065	25.9494	21.1324	10.6325	23.0006	27.8438	35.3537	24.4898	22.7591	26.1012	20.2802	11.6093	7.96177
Atr12G002180	5.96083	5.95879	6.19405	5.64659	6.28439	7.4459	9.82307	11.9314	9.6927	11.4686	10.6165	12.5321	14.4551	15.7393	19.2657
Atr06G013870	1.20974	1.44294	1.26218	1.2719	2.35771	2.80682	3.74765	4.08212	3.79063	2.89927	2.25346	2.66108	2.60686	4.01821	1.26695
Atr11G026360	6.00059	5.49093	7.08436	5.55748	5.91401	5.15345	8.467	6.57738	7.24457	3.71862	3.25292	3.85296	2.03208	2.20497	1.70751
Atr09G037410	19.9612	15.9023	19.5317	17.0469	17.6845	17.8889	20.7613	23.7888	21.7884	33.0178	28.6336	27.8971	50.7988	46.243	46.967
Atr09G042100	53.92	46.744	50.398	37.4605	32.6208	29.9159	31.5519	33.4528	29.9605	40.6398	36.767	39.9345	24.8206	23.1283	39.2604
Atr01G064840	2.80564	5.84703	5.03364	3.2493	5.1168	3.28579	8.87038	6.05224	6.50429	8.39183	8.23364	9.87389	13.6449	19.0956	10.9767
Atr13G035650	1.18497	1.32074	1.45767	3.16158	2.0504	2.91242	5.18154	4.26646	2.80333	1.92612	1.83615	1.5873	1.09399	0.416575	0.94696
Atr13G001200	0.117364	0.090499	0.058515	0.426959	0.673553	0.206882	1.94093	2.48604	1.34447	8.16716	3.77933	9.48125	1.1966	1.06215	1.07148
Atr02G020730	1.73954	1.62252	3.54235	0.761403	1.40068	0.747199	0.864254	1.24361	0.801237	0.223331	0.429435	0.372427	0.184143	0	0.332803
Atr05G037400	2.13151	2.26331	7.66926	2.78134	7.54561	10.2243	10.6596	3.08651	7.25176	3.74954	2.40955	3.62081	4.41653	11.1871	12.8838
Atr15G034620	11.6842	10.6171	13.2073	8.53873	10.9158	10.5888	12.5511	13.2927	13.7433	10.6839	9.69338	11.6644	4.70271	3.29956	7.93478
Atr01G044600	27.4403	31.8595	24.4438	18.2906	23.5892	19.3846	19.1989	26.4063	24.3577	15.6053	14.1352	17.2955	5.84728	4.25936	4.19068
Atr16G032090	3.44676	2.78058	2.99856	4.24643	3.03593	1.52846	4.18727	4.66141	4.14561	10.0755	7.71621	9.61618	10.5383	8.81159	8.89919
Atr01G065820	34.3619	32.2044	36.3635	34.9332	33.6432	43.224	35.9231	41.6099	39.9436	27.2814	25.2394	28.4132	17.6915	17.657	24.8417
Atr09G002700	0.757325	0.599353	0.775671	0.093353	0.262627	0.490446	0.09411	0.184868	0.068625	0	0	0.076945	0.118478	0	0.1791
Atr03G010370	21.579	17.3227	17.7909	18.2741	19.2208	19.8522	31.4832	36.6807	34.268	36.8477	26.1253	35.3084	67.3206	54.284	53.0821
Atr07G048420	15.0333	11.4821	15.5334	13.594	11.5859	12.9335	19.2752	18.7133	16.756	13.1811	10.9163	11.8015	7.30715	9.03532	9.46765
Atr02G051980	0.70141	0.410017	0.256949	0.597503	2.59166	0.982623	2.98273	2.60073	2.66949	1.26983	4.5657	0.582828	0.566622	0.418302	0.990179
Atr09G004700	11.3524	9.73174	11.816	13.6479	15.4565	13.8855	13.545	24.4527	17.3569	50.5812	48.7897	48.3168	31.0265	36.5521	17.0131
Atr05G047500	99.5352	74.7582	74.6939	97.8508	77.4675	121.827	197.413	171.499	154.011	280.251	282.388	317.616	385.54	312.168	255.209
Atr15G035570	14.1375	18.5235	11.5509	12.7519	12.8855	12.7572	14.8551	13.397	14.7703	7.9405	7.91766	9.91365	13.6526	11.1017	14.7119
Atr03G056830	13.2407	9.8895	12.0661	17.8153	17.4534	12.4299	16.5829	21.6727	20.9099	40.3821	36.3365	40.1902	82.9317	75.6689	89.0875
Atr13G002950	0.974682	1.02094	2.20444	1.00906	0.831195	0.714524	0.919735	1.75628	0.571483	1.06633	0.486899	0.959103	2.57219	3.33118	4.57772
Atr06G025020	1.34994	2.74128	2.30859	1.34495	1.144	2.29813	1.06912	0.839851	1.73257	0.519181	0.555075	0.542612	0.112237	0.037511	0.243801
Atr03G000420	0	0	0	0	0	0.686391	0.406326	0.04788	0.125741	0.485496	0.517434	0.209029	0.866592	2.15386	1.84856
Atr05G018870	1.26628	1.77882	1.94752	0.276733	0.614588	0.469224	0.29354	0.726652	0.551063	0.484235	1.21643	0.366524	0.839735	0.829075	0.662475
Atr02G057970	1.97046	1.89959	2.88804	3.47664	2.39452	0.822011	3.99306	5.68977	3.42198	8.23892	7.36931	7.2452	9.90271	6.9848	4.87574
Atr14G029830	6.00845	5.67397	5.53085	4.49411	5.07737	4.1304	6.40086	8.73105	7.01988	12.7781	9.71259	10.1388	17.1899	19.38	15.2664
Atr16G029050	8.63559	10.4274	8.38643	7.59179	2.88739	5.54452	14.7596	4.85755	3.36111	5.09171	5.0838	4.57543	2.78423	2.89269	5.11978
Atr05G051310	4.28719	4.25505	3.64565	4.07883	4.96495	6.08346	7.76465	6.20181	13.1743	12.8799	27.1836	11.7335	18.0614	20.7512	50.3079
Atr11G021430	11.8352	12.7809	12.3684	12.0414	12.87	14.065	16.4197	16.9457	13.9873	30.633	19.4862	22.1011	52.4132	47.5328	37.1288
Atr06G030250	0.012665	0.0715	0.855184	0.032679	0.424753	0.254669	0.933453	0.317103	0.430268	0.050391	0.038011	0.033421	0.029007	0.008324	0.06795
Atr13G002840	4.85574	3.35079	6.35657	0.830881	0.894419	1.16911	0.904683	0.876872	0.957871	0.250557	0.779114	0.111325	0.161175	0.030123	2.06783
Atr11G037920	46.4409	117.5	104.581	78.4879	12.8451	79.8717	92.5111	7.88941	34.7958	4.78073	3.4801	7.50615	0.890877	1.2327	1.80581
Atr14G024590	1.07277	1.79661	0.743769	1.25699	1.06714	0.517968	0.811809	3.55741	1.3581	3.16927	3.81189	2.57658	10.8808	8.15059	4.84946
Atr06G023090	13.46	14.8769	15.1009	11.7201	13.5193	12.0227	12.9297	13.6529	11.5117	26.6733	21.1661	21.376	42.5124	45.8041	56.1994
Atr03G004950	3.00556	1.68992	2.29068	1.75262	2.35329	3.36829	2.2253	3.78847	2.49448	4.83701	3.4912	3.79962	11.5811	12.3185	11.0401
Atr07G005990	4.66898	5.05294	5.04264	4.1575	2.68616	1.76783	3.21936	4.18468	2.86902	2.75788	2.02644	2.33647	2.74315	2.44391	1.49271
Atr09G041310	19.775	16.7747	14.2609	17.2512	10.0422	15.625	22.5147	25.4739	19.5562	49.5513	42.8744	41.7072	54.4234	51.5217	49.9
Atr06G011150	11.3507	8.72833	10.1829	17.9652	19.286	11.7067	20.2869	29.4631	22.1415	35.4986	29.0311	37.5434	22.8421	30.0028	27.2396
Atr14G007150	18.433	15.8186	24.0893	11.5917	10.7256	19.0026	12.5382	13.9834	13.9508	10.6076	9.89009	11.4764	11.2388	14.013	15.3984
Atr16G031490	3.97387	6.1582	6.79534	4.84672	4.88705	6.2197	4.7283	4.53293	5.27579	4.76136	5.08907	6.42536	1.09322	1.45569	1.38574
Akebia_trifoliata_newGene_7250	0.101019	0.201738	0.843006	0.055258	0.063765	0.017379	0.190794	0.166184	0.46575	0.067515	0.11504	0.800441	7.47217	9.1844	0.227061
Akebia_trifoliata_newGene_7251	2.30561	0.836676	2.16008	1.0614	0.935597	2.12182	3.4697	2.70847	2.97301	5.02037	1.59149	3.99034	12.9351	11.7945	2.40612
Akebia_trifoliata_newGene_7257	8.59815	6.24211	12.0141	0.545521	1.86855	13.555	0.681093	2.14206	2.33994	0.208407	0.057135	1.44209	0.38801	0.923597	0.21223
Atr11G035780	0.263482	0.313997	0.280333	0.205492	0.503228	0.146932	0.424476	0.39386	0.506848	0.375849	0.569957	0.543764	0.051873	0.091355	0.107751
Atr11G036320	200.132	148.033	194.141	102.068	70.7058	335.479	42.7453	49.0269	32.9831	119.046	63.25	48.9712	10.2134	9.80298	9.48033
Atr06G032090	0.767549	0.51734	0.815385	0.448981	0.612931	1.48016	1.96693	2.24084	2.06575	1.53041	1.022	2.08276	1.92084	0.718786	0.308652
Atr11G032780	9.50279	8.30175	8.63659	5.81742	4.91263	7.95937	7.69179	9.72012	10.5746	15.3931	9.53692	16.1325	30.3078	28.3106	30.2137
Akebia_trifoliata_newGene_5096	1.3607	0.618389	0.33942	0.99276	2.26601	1.86225	0.716909	0.916863	2.23487	8.38289	5.05065	6.30461	6.91922	6.62919	43.966
Akebia_trifoliata_newGene_5091	8.939	7.46983	8.64138	7.52665	6.59982	5.40441	6.43958	6.27855	6.01004	6.88784	5.98354	6.78375	2.96516	2.53969	4.23659
Akebia_trifoliata_newGene_5098	19.5412	22.6196	17.0357	26.7896	17.1485	24.7282	17.3227	15.7428	9.74685	12.8881	6.28455	8.50703	15.514	11.6141	17.4894
Atr16G003140	44.5336	53.1328	74.1683	67.2285	44.2473	99.9144	92.4885	82.3985	91.3049	92.4089	107.2	168.892	138.829	130.899	206.835
Atr11G037140	54.0871	45.5875	50.024	51.1217	60.8017	56.7214	81.2315	69.1929	72.6813	40.3898	36.4362	48.1285	24.8675	28.1692	29.1291
Akebia_trifoliata_newGene_3837	24.1534	22.3473	23.7261	30.8243	28.931	25.4978	43.4676	58.2027	54.1398	30.5317	25.7332	33.8065	17.3971	14.3938	6.64016
Atr06G005680	0.818502	0.605397	0.429914	0.882027	0.763513	0.208653	1.47744	2.00179	2.07206	1.71447	2.09937	1.02897	2.91571	1.61229	2.52212
Atr05G005260	2.69971	2.56977	3.24556	1.10555	1.60137	1.07522	1.27841	2.12839	1.49211	4.1165	2.90371	3.47627	7.46485	7.83774	6.43654
Atr14G026970	12.5593	10.7244	11.929	8.83996	9.20255	7.94276	9.15123	12.4774	11.05	10.7679	11.6681	12.7263	5.01119	6.2425	7.0539
Atr15G031100	2.63199	2.48465	2.33746	0.554115	0.479282	1.25862	0.607276	1.01094	1.0118	1.03542	0.42774	0.973423	0.579681	0.719035	0.517275
Akebia_trifoliata_newGene_1348	0.478442	0.705581	0.268544	1.52635	1.76963	0.267002	2.14204	2.81765	1.58031	3.98444	3.1758	2.06487	0.059052	0	0
Akebia_trifoliata_newGene_1345	7.21392	8.66514	8.80279	12.8693	13.7416	4.24649	19.4995	18.9448	23.9026	10.8795	7.12433	15.6858	0.550311	1.30265	1.18203
Atr06G006480	1.42174	0.928407	1.14654	0.96291	1.54424	2.19813	1.84467	2.10659	1.22643	0.639063	0.856929	0.621597	1.33153	1.06504	1.37468
Atr12G034750	108.082	112.338	103.541	48.3352	39.799	61.6435	54.6345	49.753	49.0308	99.3447	97.818	85.834	74.5804	77.2618	53.6027
Akebia_trifoliata_newGene_2603	0.392035	0.87098	0.923108	0.661152	0.570129	1.76312	1.66768	0.845176	1.37584	2.92075	2.5477	1.49642	2.55428	0.712759	4.58268
Akebia_trifoliata_newGene_2609	2.06022	2.18982	2.90677	3.24284	3.07268	2.89299	3.08293	5.29146	3.39179	11.7033	6.73218	5.39775	5.52983	3.43054	6.07416
Akebia_trifoliata_newGene_8652	492.82	416.28	342.524	403.769	343.455	389.594	488.138	485.629	278.93	237.417	371.25	330.227	40.8849	80.4264	93.623
Atr04G048200	14.2922	14.4009	17.2943	9.22849	11.096	11.9827	10.7245	10.5416	8.19206	6.16427	5.92415	6.92824	3.55315	3.54497	5.51182
Atr06G046350	0.451257	0.087244	0.163983	1.07748	0.357428	0.347161	1.30078	3.49857	1.07686	16.0151	7.57854	24.5285	22.0497	31.7671	6.57683
Atr11G039690	60.2096	124.28	100.831	93.1065	16.6441	97.037	106.37	10.566	26.0614	0.267736	0.286707	2.10494	1.12945	0.626863	0.486332
Atr06G004220	63.8688	48.5971	48.1475	39.6715	41.4358	37.2173	66.0873	68.2582	50.6519	107.432	98.7889	90.2101	212.019	194.005	180.999
Atr12G033760	150.967	125.14	118.966	119.407	117.999	108.74	168.505	179.093	137.32	45.7978	41.7868	59.0917	5.27731	5.40216	6.84905
Atr06G010130	0.018196	0.013338	0	0	0	0	0.437294	0	0	0.124702	0.075848	0	1.06631	1.15639	2.81538
Atr09G001580	76.5211	77.6127	79.2788	58.9092	53.0673	47.5093	37.3657	69.9108	48.0652	61.3517	74.0232	65.5916	34.3726	33.6721	45.6961
Atr05G008460	1.02719	0.591346	0.955055	0.901331	0.917398	1.2278	0.748456	0.668502	0.658563	2.70319	1.49873	2.17183	0.672544	0.80627	3.74426
Atr08G041160	19.7675	14.3902	15.3087	9.89189	11.6594	12.1923	18.9943	18.7208	11.8989	12.4008	8.63196	10.6898	45.539	36.3133	35.4945
Atr05G037640	42.9514	36.0064	26.15	43.1794	24.9969	29.2091	51.7959	69.3429	41.8718	3.12368	13.0822	6.90535	0.872915	0.500022	1.2675
Atr05G041020	48.0961	36.5333	22.0034	50.73	96.06	50.3136	55.6831	119.916	80.2764	79.1938	100.628	43.0089	15.9751	14.8005	13.2541
Akebia_trifoliata_newGene_3239	2.6075	2.47648	3.97033	3.23597	2.70949	2.31551	1.99702	2.42055	2.65295	2.55172	7.15625	3.06953	12.8668	7.11438	32.3733
Atr05G043760	10.3661	9.02391	9.32654	7.18679	7.17762	7.15066	9.20981	8.05917	7.73261	3.59979	5.49239	6.87368	4.46283	4.55395	3.83236
Atr01G064390	1.07282	1.18955	1.27661	1.03199	0.879481	0.876945	1.30458	3.50367	1.57753	4.9851	5.63759	5.1053	5.80145	6.08684	4.64762
Atr16G001170	20.4858	22.0987	24.0539	24.0231	20.0312	22.1253	17.7944	13.436	11.2899	20.8971	19.4472	18.4008	11.6812	10.112	11.4802
Atr16G012470	1.85344	2.80258	2.40696	3.03968	2.40599	4.07604	5.90123	6.375	6.63343	2.24611	1.5863	4.46576	0.660311	2.54593	1.5733
Atr05G000710	38.8033	42.101	52.1135	41.055	31.0514	30.2881	45.5512	30.0296	32.3241	46.3947	33.8174	36.138	86.755	88.5349	102.738
Atr03G007170	0.926394	0.451221	0.846622	0.081645	0.190212	0.321011	1.70723	0.581475	0.29703	1.48787	2.59148	1.28887	4.33523	3.41649	12.3683
Atr12G032140	5.8198	5.84545	6.86651	3.97318	4.7065	6.17841	7.41623	5.76521	7.06397	4.61968	5.24966	6.1587	3.4937	4.16185	3.59209
Atr12G008090	0.877167	1.03761	1.62483	0.567196	0.30037	0.412259	1.11162	1.15027	0.999055	1.56717	1.18516	1.75553	5.46906	6.91071	3.19857
Akebia_trifoliata_newGene_2180	1.1943	1.01318	1.61944	0.980866	1.04121	1.4342	2.62309	2.47312	1.57589	1.86333	1.49442	1.36249	4.81025	5.16262	3.19265
Atr06G000410	101.32	110.548	84.629	177.985	105.516	80.6943	55.7316	73.6593	41.9486	22.2892	42.831	41.3691	3.91519	2.47538	48.9558
Atr13G032810	2.71608	2.27021	2.02049	1.56956	1.69453	2.1712	1.81449	2.51144	2.10387	1.66085	1.52601	1.41366	4.02958	4.49319	3.69661
Atr09G015530	3.81503	3.34412	4.71356	4.04497	3.30329	7.05	6.77514	7.44592	6.39	13.9482	8.81204	9.43769	10.1402	9.01745	9.558
Atr03G049720	237.729	224.113	262.298	125.391	140.983	152.168	144.397	93.2525	63.8319	22.3239	22.477	20.4176	17.5523	9.11963	33.2622
Atr04G009700	12.4536	23.1419	6.48003	25.1076	3.62935	55.4107	19.1945	14.5064	13.3516	6.94799	8.53551	9.33672	1.93469	3.7709	0.899466
Atr01G068930	12.4952	9.65624	11.5037	9.00395	8.91396	11.0766	12.083	13.1404	10.015	21.4863	18.8475	15.7525	31.3356	28.8434	25.9832
Atr10G002830	1.40417	1.80845	2.32699	1.65799	1.89315	1.39435	2.94956	3.85736	3.21444	6.2416	5.913	6.23529	6.73166	5.87434	4.75221
Atr09G040000	4.5021	3.57108	2.94364	2.17673	4.1386	2.8285	3.67747	6.99899	5.24263	6.16086	2.90763	5.1136	3.47569	1.52519	2.37168
Atr09G035970	5.6973	4.84924	3.3817	1.73688	4.25572	1.03628	2.38798	4.75313	4.856	4.21872	6.41151	7.15501	13.8747	13.0895	10.6595
Akebia_trifoliata_newGene_343	0	0	0	0	0	0	0	0.631559	0	3.59406	6.15397	9.1193	0	6.12457	66.8516
Akebia_trifoliata_newGene_8138	6.09877	2.7056	3.24938	9.57683	3.31916	1.24093	10.9182	10.3782	6.25625	13.0339	3.85486	12.6458	21.7554	6.83198	21.4116
Akebia_trifoliata_newGene_348	1.92473	3.97198	2.89379	3.7445	2.02481	5.9574	4.16854	4.33828	3.03589	11.2012	7.3712	3.47865	6.27925	6.55116	11.5554
Akebia_trifoliata_newGene_8137	17.5043	16.9363	20.5029	20.6234	19.319	22.1706	30.8017	26.8825	32.9923	15.0569	14.0905	17.0769	7.29237	6.25874	8.2699
Atr02G053070	4.28415	3.63558	4.10611	4.32347	4.77823	5.14035	9.67636	10.9583	12.9571	24.6708	31.1219	27.0039	33.5869	31.0308	35.866
Akebia_trifoliata_newGene_8133	3.09043	2.28878	1.47789	1.8399	1.8058	1.67323	3.91712	3.67343	5.53693	0.369614	0.413654	0.26968	2.87084	1.73811	1.43336
Atr02G009770	4.28928	3.28858	3.03317	4.99812	3.96418	2.83184	3.72598	3.77415	4.62427	19.4836	20.225	12.2743	31.9165	32.2639	113.077
Atr04G044430	10.0385	13.2997	14.3264	6.1799	4.6488	7.27571	2.18054	4.19138	3.57769	6.02617	3.78322	5.1834	3.07866	2.05179	1.8751
Atr03G011600	4.81211	4.20369	5.34486	2.36041	2.04087	1.71423	1.74798	2.39788	1.87781	3.58584	2.96606	2.17585	6.80852	8.0386	5.63126
Atr06G005890	5.23265	6.98466	6.73172	8.19787	6.02461	5.64842	6.43057	7.51734	9.84459	9.84859	6.47909	11.7076	1.32293	0.268033	0.596608
Atr09G006400	14.0047	10.5303	6.94405	21.6317	19.7167	4.33692	36.2395	42.6878	37.8391	49.3953	31.002	40.95	0.231907	0	1.50754
Atr05G032450	1.75058	2.40844	2.1968	5.59039	3.08915	5.35755	6.73905	9.22907	8.43434	10.9873	5.88386	7.7674	14.3214	13.0069	26.6979
Atr12G002870	0.672242	0	0.075512	0.45269	0.268838	0.143893	0.393688	0.309498	1.14953	3.40592	3.505	4.55984	26.7252	24.2552	25.6188
Atr09G036270	0.190231	0	0.432203	1.14691	0.631725	1.72955	2.42585	2.97231	1.79518	1.09915	1.12783	1.27499	0.210361	0.418353	0.524553
Atr14G030360	0.198848	0.187032	0.518445	0.232577	0.160793	0.21527	0.511127	0.116607	0.550234	0.321762	0.177757	0.856063	1.86709	4.40259	30.4532
Atr09G008000	2.39165	1.54553	2.85233	1.82411	1.24992	1.87406	0.939609	1.51924	1.00876	0.557578	1.02156	0.727191	1.59364	1.13901	0.889466
Atr08G007510	2.39867	1.87231	1.84983	3.36838	3.41637	3.55474	5.88618	5.66908	5.39539	13.1423	8.69747	6.92116	6.14896	4.57605	5.66595
Atr01G056570	10.7495	10.0338	7.93374	12.0582	10.4935	15.049	18.5087	17.6303	17.2797	27.5858	19.1963	20.3934	40.3648	35.5793	31.8946
Atr07G004200	6.29241	5.1485	4.84045	5.55925	6.18505	6.65055	9.70674	8.15914	7.7074	8.87454	8.89793	10.0867	17.6555	13.1366	14.3589
Atr14G032800	14.743	10.527	15.8569	9.86399	5.69409	8.38103	6.27789	8.27182	4.92255	5.71123	5.09631	5.72502	2.91366	3.50074	5.49119
Atr12G034880	9.35628	7.39378	9.37147	7.53073	6.46882	5.09719	7.63184	9.07405	6.53419	8.2104	6.90845	5.40029	3.00328	2.37905	4.66899
Atr01G062790	0.662628	0.376412	0.794063	0.487288	0.920137	0.932487	0.884501	0.739081	0.670443	0.488131	1.11233	1.5918	2.4246	2.21076	1.57434
Atr11G026440	1.35562	1.75295	2.64249	1.18319	1.72135	2.65192	2.88118	4.38168	5.14652	8.77801	5.82176	8.71104	0	0	0.242007
Atr01G068690	2.07873	2.27028	2.49114	1.25837	1.123	2.92218	1.13541	1.76473	1.73355	1.4009	1.42075	1.69735	3.72575	3.99684	4.39621
Atr04G002040	6.90309	4.42085	4.04391	5.32116	5.50945	5.17598	11.4983	15.2905	5.89994	7.36344	9.02792	10.7475	4.48326	5.0332	3.96794
Atr04G042260	20623.3	39938.4	28155.2	46935.1	39055.5	39788.3	25034.3	26774.1	45904.9	5522.61	4740.2	8937.8	58.7995	97.4123	872.251
Atr06G010270	0.763219	0.67243	0.737752	0.226061	0.158725	0.27471	0.256274	0.167527	0.398941	0.030103	0.176435	0.122778	0.090121	0.133529	0
Atr13G003500	5.97987	2.98972	5.04098	2.44097	3.55425	5.50969	3.34295	4.29906	4.78341	7.54004	5.78317	6.60527	17.2046	14.5123	35.0371
Atr07G021260	5.77723	11.5627	16.609	20.5343	23.5087	24.0383	22.2967	25.3617	47.4558	41.1226	10.3702	26.9951	11.7092	0.756102	33.1219
Atr01G045870	18.1008	20.362	18.296	12.9099	11.8236	14.1947	8.85048	10.6039	7.12643	15.3715	10.8528	11.2595	9.2804	12.44	5.50896
Atr03G003190	23.0423	19.4573	16.769	19.8435	14.1865	13.6282	29.0029	31.6266	15.6097	51.003	54.6497	34.6975	66.7035	77.1136	85.425
Atr06G039080	10.6258	7.53908	6.8012	8.52262	8.24732	9.57593	10.0646	14.8972	11.1359	27.2764	21.6119	21.9502	34.3939	37.3644	32.9785
Atr09G035110	264.264	234.377	284.161	201.597	159.87	269.097	211.997	133.528	118.178	31.1961	50.7593	69.772	1.21331	1.0836	54.9583
Atr08G041200	0.565593	0.762816	0.664936	3.97112	1.43403	0.890145	8.59373	8.17488	7.43979	4.34652	5.02648	8.1145	2.83091	2.01019	0.411399
Atr02G053810	0.967566	1.77437	1.16487	1.86044	0.850235	2.30487	4.50797	3.41043	5.69465	13.6573	42.659	12.4749	44.3224	32.1238	38.1643
Atr01G048930	0.197376	0.097978	0.244584	0.549941	0.844434	0	0.749602	0.651077	1.41481	5.4948	2.58173	3.28517	2.99507	2.06975	13.2922
Atr07G006970	2.88333	2.00302	1.87437	0.879659	1.9225	3.33815	2.78881	1.10716	0.72304	0.213382	0.184721	0.423285	0.165683	0.074599	0.795027
Atr12G037250	24.6341	16.2813	18.3915	29.4087	19.8113	18.7661	31.686	47.5049	40.7091	74.7092	58.3784	53.0562	79.6851	88.6062	63.6891
Atr15G035070	0.52143	0.096134	0.172134	0.633223	0.333252	0.031222	0.032371	0.078456	0.21324	0.78424	1.30611	0.692172	1.03129	1.42386	1.91758
Atr12G009930	27.4101	27.4945	33.4027	29.9859	28.0145	22.6812	49.7936	58.8808	49.8217	55.7958	47.2404	52.0832	85.4858	80.4952	66.5057
Atr14G024620	17.3215	18.8321	16.8133	18.1385	16.9284	25.9139	32.0456	20.9538	20.3928	47.7955	36.3438	37.999	71.903	70.3449	52.6892
Atr02G060720	4.4929	5.47239	8.2379	1.69899	1.32662	4.62646	0.506114	0.797286	1.01766	1.08138	0.933964	1.00797	1.21433	1.55732	1.67625
Atr02G035690	0	0.256886	1.2909	0.107016	0.738326	0.609457	1.16638	1.07554	0.893773	0.022529	0.121979	0.112649	0.142945	0.177618	0.150075
Atr02G010260	30.4067	21.7993	11.4739	8.67066	8.23355	15.7805	4.43178	35.8691	19.0513	16.6045	22.384	29.8789	0.954498	8.30966	8.0289
Atr01G051080	1.98777	2.51396	2.20333	1.6248	1.96794	1.9695	1.68096	2.33148	1.48992	1.44971	1.11811	1.56324	0.781251	1.06948	1.25597
Atr11G001600	0	0.226002	0.146665	0.089684	0	0	0	0	0.166334	1.01818	1.90706	1.1816	3.91458	2.14598	1.88101
Atr06G012120	34.1481	32.4117	37.4654	28.0863	23.8983	27.8889	29.9507	32.823	31.3676	25.0112	24.8822	28.2599	17.432	21.9035	22.8054
Atr05G026060	4.45081	3.84054	4.155	5.16371	4.47302	2.79647	5.00038	8.2089	5.93039	3.5566	4.34466	5.21846	26.5415	21.554	16.7591
Atr04G047920	0.066966	0.068192	0	0.066807	0.17938	0.467945	0.560382	0.351886	0.290895	0.606113	0.592204	0.993648	0.353631	1.06469	0.391037
Atr02G057010	0.091964	0.257085	0.336707	0.529018	0.583118	0.428479	0.138424	0.209899	0.141656	0.813291	1.40701	0.79578	0.274623	0.545863	5.89448
Akebia_trifoliata_newGene_665	5.35476	8.2129	9.43234	6.19084	6.78724	6.78748	6.85231	13.7537	8.92557	24.3698	12.151	9.54528	29.4597	30.7288	18.0334
Atr06G020190	19.2135	18.1318	18.3421	18.2032	18.5828	18.2864	34.5246	33.989	33.3044	36.2107	28.0271	30.6178	55.589	43.8547	42.9809
Atr11G036950	7.89114	7.29068	13.4479	11.8973	8.4805	9.50999	5.7381	9.08729	6.47235	3.08325	6.07991	3.26036	0.13805	0.121702	0.05178
Atr06G028430	0.164006	0.038095	0.144443	0.574059	0.23001	0.155052	0.466611	0.640015	0.334814	0.53538	0.334732	0.767526	2.31512	1.9484	1.96331
Atr05G018930	10.6411	8.09323	11.0607	12.2492	11.2491	8.15181	12.3911	13.4698	14.7504	22.6319	13.6971	15.9542	26.0479	20.3866	33.1651
Atr08G003420	31.3465	35.3073	25.697	24.6665	17.8039	16.1707	37.8289	31.7232	11.2209	11.2789	13.337	10.4659	10.2544	10.3467	9.59538
Atr02G007120	5.34093	4.85428	4.4809	7.17413	7.88712	7.82388	12.7289	18.6214	16.9001	17.9213	20.5667	17.9746	18.1066	18.6568	22.4196
Atr16G004630	5.14004	5.26469	6.17455	4.17065	4.80021	3.61941	7.07466	7.2116	6.9007	17.7795	24.6602	10.4754	29.1574	24.4659	35.793
Atr02G006650	6.77081	5.09958	8.22933	10.1367	7.29911	10.955	8.21541	9.96877	10.9387	20.3008	11.3401	20.8508	2.37438	3.40197	2.29107
Atr10G029900	0.772978	1.05045	9.77298	1.18894	2.71725	1.19106	2.22049	1.37084	1.49443	0.617921	0.429091	0.563512	0.273899	0.469563	0.447529
Atr03G047600	16.1759	11.9066	13.1059	18.4624	13.1557	12.3133	13.2279	18.5793	19.8608	16.4845	18.7707	15.3063	7.95591	4.92068	8.65997
Atr05G050650	14.9434	13.8162	14.9215	16.2828	17.9895	19.0732	26.6667	31.7047	28.8389	32.8051	30.1328	25.8758	46.1792	48.1309	41.7174
Atr01G001030	2.99838	2.31417	1.94219	1.61668	1.45353	3.19886	3.19215	2.41517	3.86379	4.5129	3.75142	2.41056	12.5945	10.5665	12.9383
Atr03G004850	12.8218	12.116	12.9774	15.7248	15.6825	16.4179	24.2151	25.5399	22.9486	33.8066	40.0235	32.1731	36.8792	37.5536	49.191
Atr02G010350	2.79265	2.82326	4.47822	0.496624	0.590012	1.14968	0.44685	0.653179	1.47178	0.291124	0.211261	0.35098	0.2372	0.685829	0.687542
Akebia_trifoliata_newGene_4931	48.8014	44.8341	52.1518	71.1397	55.605	57.3106	71.6259	89.3403	73.5522	68.4133	35.1229	59.2973	19.8575	15.4123	23.8361
Akebia_trifoliata_newGene_4935	1.33487	0.578141	0.383815	0.726986	0.40564	0.753	1.91704	0.775259	0.594884	0.881279	2.42711	0.489516	3.47947	3.00453	3.99428
Atr03G036210	20.3761	19.6217	18.5011	18.8299	21.0113	19.9537	30.5114	26.9427	29.2315	36.6378	33.0934	39.1009	55.7129	55.5571	44.1917
Atr11G034620	14.6371	17.8182	14.7566	15.0882	13.2665	17.3143	19.5973	13.4903	14.612	12.0626	16.0355	12.2046	8.53623	8.11138	9.68195
Atr06G023750	5.95229	5.69473	4.35081	7.30239	6.58454	5.80318	11.6528	10.2778	6.58629	14.0736	13.6938	12.6505	35.3119	31.488	27.4607
Atr06G044000	0.788068	0.460111	0.200423	0.475287	0	0	0.469444	0.875241	1.09376	1.33758	0.704156	1.01487	5.51401	5.93061	10.7336
Atr02G061440	10.5073	10.243	12.8886	8.85687	9.23319	8.74954	9.3923	9.95954	9.99247	9.77482	8.99568	9.78125	5.26014	6.18495	8.51099
Atr09G012180	23.7476	24.8886	28.6668	15.1698	10.8412	14.3403	11.0303	8.62415	9.81878	6.7601	8.77978	6.80557	2.97653	2.4137	10.7337
Atr10G003320	7.98553	6.11884	6.14006	4.29099	5.46848	6.85539	4.97724	5.28833	5.3539	14.5552	11.4712	22.4055	29.074	32.2969	37.6556
Atr01G006260	35.653	29.2129	29.4252	24.9412	27.8929	23.1279	27.6084	38.3916	29.4181	48.4689	47.7872	45.2433	89.7305	98.9334	59.9301
Atr01G007130	12.9284	11.9856	13.8828	20.1606	18.3623	18.8488	46.3154	30.5725	30.045	37.9513	39.1365	40.236	26.8328	28.6187	32.9529
Atr11G038990	59.683	124.136	101.607	96.1874	17.2208	102.406	113.097	17.7491	33.9183	5.60176	5.01004	4.29214	0.275848	0.179731	12.9141
Atr01G040180	6.19304	6.09394	7.46088	7.0505	8.89265	6.47955	12.2147	14.0717	14.2042	17.5266	15.455	18.9621	27.0199	24.9992	26.4617
Atr11G032660	8.81105	4.57972	6.49484	8.41538	6.02143	8.84504	19.0388	17.2813	15.6626	27.1323	9.91926	35.3578	46.9997	71.259	41.3734
Atr16G003840	0.234614	0.035327	0	0.029873	0	0	0.133551	0	0.026138	0.460641	0.10339	0.095731	4.06216	6.73994	10.4443
Akebia_trifoliata_newGene_7772	0.399245	1.318	26.5945	0.662636	5.55387	0.760121	4.00582	1.05483	0.666525	0.835487	0.603232	0.511029	0.561386	0.555668	0.393213
Akebia_trifoliata_newGene_5687	4.6643	5.57256	7.84574	7.58168	5.3133	0.845284	5.32611	7.21755	5.1436	11.8008	10.2421	8.58766	1.27078	1.0593	0.773906
Akebia_trifoliata_newGene_5688	5.31711	8.11715	6.96817	6.99412	3.7099	6.56456	2.87767	5.34005	3.85233	11.3463	10.7121	5.84607	6.45243	3.7851	5.9878
Atr05G038960	0.380539	0.083732	0.407043	0.350929	0	0.277758	0.675788	0.370785	0.291913	2.02728	0.840316	1.04874	1.69861	2.00603	11.1282
Akebia_trifoliata_newGene_8331	1.81285	1.89564	1.64985	1.65495	1.28933	2.15321	1.1961	1.22341	2.36157	0.996216	0.918688	1.09208	1.20378	0.996507	1.47251
Akebia_trifoliata_newGene_6790	0.247502	0.154413	0.326667	0.18985	0.790325	0.600488	1.2137	1.97487	2.45106	2.71405	1.52047	1.88628	1.75805	3.60657	1.82531
Atr10G009790	1.57178	1.64474	1.91315	2.60733	2.83408	2.7425	3.20564	5.28618	3.23205	16.7695	9.99359	10.889	26.299	38.3605	20.3717
Akebia_trifoliata_newGene_4481	0.543376	0.112053	0.383276	0.214263	0	13.0351	0.864445	0.358903	5.52833	63.332	39.5385	37.9502	2.48467	1.43699	0
Akebia_trifoliata_newGene_6422	1.69949	2.01884	2.78785	2.59525	2.22597	2.27543	7.68731	4.17027	4.80502	21.6411	10.1529	6.53706	105.543	91.7239	132.943
Akebia_trifoliata_newGene_6426	0.885256	0.113039	0.139461	1.02923	0.863614	1.24318	1.72063	2.63472	1.77948	10.7312	7.9567	25.603	14.5443	16.8579	8.41291
Atr12G035630	0.403102	0.550766	0.259682	1.44758	1.79674	0.508843	1.10188	2.40971	0.783501	2.56542	2.36569	2.78599	0.507214	0.371995	0.415662
Akebia_trifoliata_newGene_4156	2.40508	1.14354	1.78058	2.48192	3.53126	0.997015	4.64499	5.54494	4.35541	3.43797	2.55518	3.4753	2.29148	1.94631	2.95871
Atr11G039710	77.3976	140.885	117.178	114.132	35.7545	111.674	140.697	48.7954	59.1025	27.9737	30.3293	29.4674	27.9735	28.7442	28.2935
Atr11G017930	10.3937	8.83909	9.17841	9.00469	7.39716	5.47809	4.45581	3.5282	4.12924	10.5584	9.65375	12.4776	2.48555	2.50467	4.49307
Atr04G037200	57.8948	51.27	61.5462	52.2208	40.9444	42.3269	38.1981	49.1763	41.6044	51.5877	41.8046	45.6049	23.575	18.0984	33.2076
Akebia_trifoliata_newGene_2417	4.29441	4.77765	5.44704	22.434	10.0614	4.71614	22.1969	109.063	28.9843	21.458	132.24	43.259	0	0.420659	0.701386
Atr16G033980	0.217013	0.122986	0.068417	0.874033	0.339612	0.733959	1.22467	2.12019	0.980116	2.9632	1.32832	1.14823	4.99018	6.35483	2.75955
Atr10G019580	72.3604	61.4443	111.481	114.354	108.432	40.594	73.9513	91.158	91.8531	124.634	67.7808	137.711	11.64	8.54599	8.97166
Atr11G000870	5.01258	4.32731	8.82914	13.8268	11.7852	2.74008	10.2831	14.532	10.209	23.619	19.0416	19.7114	3.08816	1.83635	1.15953
Atr10G012570	4.95064	4.98776	7.00892	4.43978	7.55457	10.5862	5.12559	7.98734	6.94402	2.13429	1.93685	3.38586	0	0	0.341095
Atr02G059620	0.271608	0.0686	0.033968	0.115039	0.329476	0.515295	0.632271	0.440191	1.22025	0.613984	0.930195	0.814854	8.6583	5.53837	12.1417
Atr07G037810	5.41087	4.25528	4.34218	4.5743	6.7449	2.96659	5.40437	4.44672	5.12915	0.85027	0.601775	1.99898	5.9488	1.17906	1.81297
Atr01G067830	4.80542	2.96843	4.15319	4.10454	5.59216	4.92771	7.84572	10.2839	7.13562	10.291	5.96313	9.56234	10.1361	14.9454	7.32691
Atr09G031440	1.56057	1.52947	2.58448	2.14917	1.43253	1.30345	2.38372	1.74879	0.61956	1.14832	0.540912	0.450298	0.663062	1.00692	1.3066
Atr05G043930	13.8032	13.991	13.5152	14.5375	16.842	18.4675	15.7763	18.8486	18.2301	30.2299	31.5675	30.7557	45.116	45.2278	37.0324
Atr02G008230	19.8672	19.3997	20.1172	17.0648	20.6044	18.8051	27.7438	30.1149	31.8996	45.2441	31.5628	33.2258	61.8637	64.4012	46.8214
Atr06G000590	0.521971	0.21539	0.928105	0.290412	0.346768	0.098075	0.049039	0.423597	0.363032	6.33016	1.54363	0.465165	2.77639	4.85369	2.03479
Atr14G033530	66.7664	64.6373	68.9542	81.7612	66.6395	63.8819	63.8339	83.999	62.8637	64.5576	47.8316	49.6679	35.3216	37.3694	39.396
Atr06G007640	0.237216	0.076001	0.212221	0.116619	0.06284	0.16916	0.357096	0.392187	0.34985	1.07646	0.688609	1.13674	0.308784	0.268168	0.223194
Atr13G032130	30.2334	17.6399	25.1875	40.8235	34.6712	35.4409	62.5382	62.0366	42.6868	65.3538	22.3523	23.9267	103.699	56.6113	70.5749
Atr11G009700	0.398119	0	0	1.24447	1.81367	0.207868	2.79093	2.30891	2.40521	9.49022	4.46963	7.77218	0.875868	0.409634	0.604857
Atr08G044940	16.7199	15.8053	16.801	7.23372	7.07452	5.64417	14.7556	13.9096	8.59394	6.37551	7.12979	6.89231	4.16424	5.87869	2.59344
Akebia_trifoliata_newGene_8816	0.241435	0.565259	0.866394	0.187436	0.316953	0.846195	1.88119	0.577347	1.47188	0.182415	0.216693	0.220951	0.021295	0	0.06486
Akebia_trifoliata_newGene_8811	0	0	0.256577	0.091334	0.136686	0.842488	0	0.342017	0.111448	0.237327	0.333444	0.108975	0.851085	1.32626	0.873933
Atr12G032260	86.5481	59.9637	66.6115	58.0495	43.322	37.0541	35.1904	67.9794	41.1509	30.5207	24.2427	30.5065	3.22388	3.08138	27.6427
Atr09G002740	2.69273	1.7872	3.7815	5.32716	5.10051	1.80351	2.9309	3.95142	4.13404	9.7449	5.43387	8.86485	3.94702	3.04767	2.90795
Atr03G013270	2.48128	3.30876	2.84954	1.43254	1.89467	1.81499	1.52392	2.40736	2.32231	2.25394	1.71391	2.07176	0.874996	0.821193	1.535
Atr15G034150	5.26156	4.46631	7.70777	10.2862	9.19897	7.22245	10.5709	14.8144	13.0464	12.0055	10.3057	8.84528	2.57952	3.37998	4.72965
Atr05G046880	4.42917	4.8769	5.36326	2.4864	2.32166	1.68136	1.85218	3.42169	2.48664	6.58666	5.24224	5.16741	3.27123	2.94851	2.47507
Atr08G040060	5.63549	5.59622	6.24208	3.19115	1.82546	7.11524	3.01819	6.01796	5.03696	9.55383	16.7047	8.96224	15.1552	13.0831	28.2667
Atr08G004220	3.34503	3.17187	4.18822	3.71964	2.54936	1.18295	9.22229	5.81284	5.50537	3.67322	1.94633	2.37413	0.333642	1.28973	1.08017
Atr07G005460	38.3955	25.4741	28.7407	27.492	23.2266	15.1702	12.9196	20.4582	14.0499	10.6093	9.46429	14.656	2.76399	1.01352	4.04459
Atr02G011080	8.31251	7.7305	7.16351	7.09918	7.01786	8.50282	6.33536	5.94495	6.30334	3.26139	2.81506	5.01961	1.42064	1.32421	1.4772
Atr01G053000	6.13343	7.78085	9.22594	5.42797	7.96195	8.22034	10.2516	8.34339	8.73183	6.64373	5.30832	8.40736	4.96565	5.20087	3.73586
Atr12G031760	2.69468	2.29585	1.23602	0.051373	1.40018	1.65081	0.274384	2.01452	1.18775	0.704979	0	0	10.0062	2.96345	7.04578
Atr01G061930	9.52758	14.0101	8.63849	6.19086	7.26682	3.68772	8.57131	3.43217	4.17949	1.14638	2.24065	0.963973	0.440796	1.39096	16.111
Akebia_trifoliata_newGene_2718	18.6629	22.6125	21.7239	16.9967	15.1548	38.7369	9.06328	18.2428	29.5582	36.053	18.4065	23.9899	3.54478	2.61594	5.46418
Atr01G012880	1.13796	1.37011	0.948827	2.00543	1.3291	2.65527	1.2113	5.57467	3.10527	2.04083	4.4068	5.21409	7.19921	8.51076	3.52502
Atr16G031340	1.9513	1.77882	1.16085	2.56556	1.56799	0.928504	0.872126	1.85161	1.13949	0.539323	0.938295	0.461487	0.182525	0.17154	0.167027
Atr09G010720	188.327	176.879	89.3017	74.5057	128.138	162.019	379.029	594.181	476.299	696.575	905.576	440.699	445.908	369.493	174.376
Atr04G008590	1.76202	1.65203	1.66016	1.19585	1.09136	0.17882	0.245258	0.451534	0.565294	1.17084	0.812307	1.42395	0.236143	0.395774	0.413143
Atr06G002070	0.154624	0.507703	0	1.26846	0.341698	4.22033	0.129461	1.29277	0.400105	2.14583	12.6725	1.15788	2.1073	0.816958	3.24925
Atr12G023860	33.7019	38.4623	41.9184	7.73558	39.3637	27.0963	39.9618	61.4872	59.9495	53.0245	50.9908	36.2411	30.4653	18.7014	13.5161
Atr09G004820	3.00771	2.79092	4.2831	2.54131	2.26395	3.4898	4.31869	4.45687	3.49851	6.38247	4.95647	4.96001	8.58231	9.43721	8.15397
Atr08G007280	2.23302	2.11673	1.66569	0.842713	0.920107	1.07848	1.65791	1.18695	1.06766	0.799585	0.680611	0.595424	0.544112	0.356667	0.810303
Atr07G037060	4.94281	7.10558	4.78528	4.98954	4.08929	4.90709	7.84294	8.32721	12.3652	2.22574	1.71036	1.7544	7.02509	2.24318	2.962
Atr03G005470	1.71555	1.16481	1.24299	6.12513	5.18463	1.38432	3.64722	5.58048	4.17169	14.0336	6.80167	9.31072	1.74975	1.66553	2.22167
Atr03G001360	17.1128	16.8713	16.9138	28.3313	24.1479	17.8072	30.6144	36.1322	31.3922	86.0173	84.0007	67.4611	115.112	293.945	145.019
Atr06G015900	11.7705	11.8557	14.0289	12.966	14.2072	13.5702	25.269	30.8393	21.3291	23.1274	23.687	21.0826	35.8968	32.1768	29.5288
Atr07G006340	0	0	0.093778	1.37417	1.1506	0.178612	0.766494	0.884192	0.694841	4.85461	3.95602	4.68244	2.90805	1.30282	1.93171
Atr04G047550	0.013018	0.039362	0	0	0	0	0	0	0	0.0195	0	0.023711	1.54594	0.708248	0.607217
Atr02G059290	0.691407	0.85957	1.78057	0.662556	0.411836	1.16845	0.953592	0.823788	0.764429	0.490233	0.460342	0.371922	0.466795	0.454243	0.401347
Atr03G051640	1.41402	1.03692	1.13713	0.422623	0.93505	0.935435	2.14816	1.03506	1.55594	4.73703	4.5538	6.95193	25.5523	26.2906	35.7341
Atr16G002130	0.93018	0.927019	1.76549	2.43943	1.35644	2.36958	2.66779	4.08979	2.81228	3.77391	2.9097	1.68259	4.87838	4.57782	4.26194
Atr12G005810	19.078	17.2832	19.226	13.9289	11.1349	16.6296	14.2408	10.6979	10.1902	6.51386	8.8473	10.5925	5.53291	4.01886	6.91632
Atr13G005210	19.4737	13.3441	12.9617	9.39523	8.47527	3.97349	5.86787	7.13999	7.37633	15.315	6.69997	17.6478	5.87783	7.26618	25.9428
Atr02G013620	1.63889	0.954507	0.983148	0.333367	0.321842	0.347395	0.199938	0.282641	0.363733	0.042721	0.18934	0.023229	0.130218	0.064381	0.600076
Atr13G010360	41.3369	19.8617	29.1551	23.9797	22.3618	15.5205	37.8558	47.2538	30.0716	86.1701	58.0292	54.7833	63.9178	128.896	79.703
Atr09G032840	55.0652	47.4916	54.285	60.0812	54.1901	56.0682	50.4402	73.5778	68.5907	99.4422	58.4797	100.29	0.866889	1.35459	0.826568
Atr10G012120	6.46115	7.35788	8.43695	9.15756	4.10485	5.3996	8.79734	13.0475	8.65892	15.4088	13.1418	11.2072	4.76578	3.71595	4.35332
Atr06G008120	4.39093	4.00397	4.12337	2.62809	4.75945	4.02624	6.07331	4.73471	5.04008	6.06915	5.87035	8.82326	20.7489	18.11	13.4655
Atr11G026250	8.73311	8.50521	7.63959	3.43868	5.98454	2.35356	2.64367	2.6471	3.15036	0.364453	0.404164	0.605537	0.301107	0.165675	3.79352
Atr07G007120	1.94507	0.557716	0.680083	2.33862	0.989827	1.1427	3.15714	8.15423	3.44987	12.3083	7.88941	9.99358	8.86019	9.42113	8.88835
Atr12G003970	4.19713	3.88511	6.20753	2.85212	2.37039	1.92821	1.56888	2.32061	1.29849	3.50076	3.53466	2.59831	4.78524	3.34325	3.66908
Atr01G068080	1.37556	2.20225	1.51591	0.83328	3.82743	1.0954	2.09024	5.53662	1.68999	2.83752	1.91353	3.74708	8.29762	10.9038	3.1276
Akebia_trifoliata_newGene_5446	0	0	0	0	0.04242	0	0	0.026599	0	0.612105	0.191184	0.056538	0.91166	1.38299	1.34047
Atr03G055010	27.0615	18.5688	22.1617	29.3775	29.5452	9.64208	27.0928	33.4958	29.5666	123.492	77.5266	85.5871	37.2693	25.0059	27.5598
Atr16G033470	99.3827	77.0201	89.3532	111.18	96.6535	129.105	169.412	157.664	152.315	374.131	398.188	278.838	723.297	677.266	378.932
Atr16G032700	180.58	160.551	77.734	112.556	86.8238	34.1572	105.966	290.98	150.634	656.559	834.591	359.652	1476.74	1592.01	1535.72
Atr07G000360	3.57505	3.68282	3.26604	4.56465	2.5494	5.08313	2.85273	4.3349	3.25252	7.93589	10.4385	5.90764	6.45765	3.82734	9.02585
Atr05G046740	2.72662	3.65108	3.64326	2.66951	3.51927	3.80814	5.08744	2.94136	3.90889	2.12623	2.14575	2.34188	1.7844	1.03669	1.81921
Atr01G052720	6.7057	5.26382	5.95902	3.54133	6.06663	6.26535	9.17638	6.26847	6.40293	2.34064	1.96845	1.80329	0.499486	1.56221	1.33519
Atr11G039550	58.1298	122.787	98.5629	92.4683	14.8825	96.8129	107.901	11.2534	25.9089	1.58864	1.18834	1.95138	0.783687	0.593025	0.7226
Atr01G054070	1.38976	0.535931	0.680009	4.59148	3.32547	1.02025	2.82858	3.54445	2.69053	3.31768	2.93683	3.39627	1.92894	1.43783	1.4362
Atr13G004390	16.5051	14.8985	17.5822	19.2393	24.2113	26.2735	40.73	20.8816	25.285	6.74845	12.2635	13.168	0.857669	1.0842	2.69754
Atr07G022160	2.84314	2.01726	2.1092	2.29372	3.08994	2.37764	3.13573	4.23037	2.99694	4.90831	4.71584	5.60863	12.4298	7.59886	8.61817
Atr02G003060	4.04204	4.65683	1.98134	2.32283	4.8333	2.07029	6.0171	7.64396	4.27694	4.45469	3.53657	5.17443	0.519463	0.609472	0.932432
Atr12G010680	7.35557	6.47559	6.83543	6.20263	7.64647	6.33229	11.3177	11.4216	11.095	14.7425	12.2805	13.1492	25.68	23.3096	23.4377
Atr09G027070	7.49667	7.37178	6.42037	7.3966	6.31366	6.51701	7.31638	10.2552	9.56086	16.5588	17.8593	14.6681	25.9892	27.3333	27.9563
Atr04G022590	14.5755	14.5745	11.751	15.4806	15.2731	17.4732	38.4761	30.0739	28.4796	22.3345	23.2178	22.293	15.5216	22.8887	17.0534
Akebia_trifoliata_newGene_8334	0.179024	0.099805	0.46912	0.291951	0.955415	1.69388	1.77195	0.286804	0.664609	2.897	0.531103	1.30052	3.42851	2.61787	2.57692
Akebia_trifoliata_newGene_8335	0.249531	0.09899	0.016797	0.381087	0.310929	0.277725	0.080886	0.189764	0.095424	1.53257	0.47074	1.50096	2.09808	2.52685	3.78504
Atr02G006310	2.80721	1.96991	2.31107	1.56795	1.38819	1.61864	2.1428	3.4295	2.48244	1.3178	2.10122	3.48115	6.21513	8.52428	7.05751
Atr16G000110	2.44699	1.44383	2.09702	1.96247	2.14551	2.20776	1.68877	3.25567	3.32266	5.4014	2.65089	3.26262	7.77401	9.6279	5.83166
Atr01G049030	193.455	120.795	159.966	118.685	120.066	101.732	133.083	128.457	86.2134	344.495	254.128	263.822	170.204	157.561	490.926
Atr13G004970	0	0.025072	0	0	0	0	0	0	0.276966	1.80985	2.01297	0.937193	8.20075	7.72694	19.7862
Atr03G047100	66.7723	65.2012	69.629	105.004	97.3102	23.4782	139.39	178.861	154.48	173.373	151.885	141.057	58.6904	32.0996	41.9703
Atr06G010360	14.348	7.16799	7.27635	6.82348	8.22745	4.4612	9.04266	7.34303	3.5741	1.39213	1.74827	1.0739	0.636258	1.01061	0.522467
Akebia_trifoliata_newGene_5909	2.97193	1.8949	2.12574	0.988049	1.99847	0	6.65903	1.93763	2.78489	1.12644	1.33589	6.68166	0.483592	0.116732	0.203023
Atr15G026210	3.54924	4.08822	5.93302	2.52005	3.57882	4.4888	2.88189	2.37489	3.58393	1.97922	3.06618	2.48211	2.0213	3.49209	1.75629
Atr02G001900	23.1072	22.7112	21.1513	12.2577	13.0568	16.4941	18.8547	17.5727	14.4145	8.4058	9.33852	11.0898	8.62077	8.90862	8.86421
Atr11G027860	1.14523	0.756261	0.558929	0.524616	0.691004	1.0547	1.46672	0.918271	1.11574	0.34303	0.551654	0.299562	0	0.053691	0.940853
Atr10G007510	31.062	27.3537	29.9997	42.5344	38.0638	29.2019	53.6404	71.7944	66.1657	79.5945	87.9802	88.4811	101.799	96.8751	123.417
Atr01G040680	10.7529	11.3707	14.5292	8.23902	8.29268	9.34781	10.3133	9.01903	11.9209	5.19499	4.81885	4.64839	1.0859	0.531132	0.682114
Atr16G005590	48.3724	43.0882	44.7369	27.0503	25.0841	27.7745	33.754	28.2058	27.5858	35.1571	33.6088	41.8041	92.1024	74.572	84.4888
Atr09G039400	3.17396	3.88554	3.41712	2.90664	4.46621	0.996459	3.6462	4.77543	3.24971	4.80067	5.22463	3.99666	13.4183	12.217	8.83285
Atr01G047080	21.423	19.8178	20.146	21.031	21.1458	18.8207	32.2016	23.7091	24.3443	29.6065	35.7013	33.4584	61.1305	48.2051	63.1461
Akebia_trifoliata_newGene_6202	40.9472	38.3897	47.5772	47.0849	31.7341	46.2184	45.893	55.9281	55.7288	105.064	79.6294	49.8837	183.947	135.197	112.232
Atr11G004510	3.15766	2.91962	3.42205	3.14246	2.8061	0.781445	2.17024	2.43185	2.37352	1.12031	2.16163	2.60064	2.60638	7.30776	73.2773
Atr11G039120	63.7479	125.314	103.821	94.9352	18.2159	100.296	109.874	14.4101	30.1722	6.50146	4.97637	7.59763	6.31145	7.62616	7.10774
Atr13G031680	0	0.081968	0.364352	0.075358	0.237408	0.306786	0.665233	0.144167	0.418518	1.59051	0.563624	1.252	2.58368	4.76827	16.9502
Atr01G065760	20.2198	11.8316	15.5105	12.6342	10.9093	8.5973	5.37418	8.07583	6.40652	21.8738	15.5006	15.2678	1.45228	0.623879	0.619547
Atr14G033110	6.65109	5.16363	4.78169	4.6882	4.24102	4.31245	4.71876	6.18718	6.46158	9.15564	6.49022	8.31685	19.2701	25.1595	24.726
Atr02G005590	80.5289	65.969	68.4558	63.4182	70.9533	92.0197	90.5161	112.911	100.582	146.395	164.169	170.088	233.619	186.086	138.746
Atr08G045560	0.566917	0.627343	0.446943	0.250365	0.550311	0.338016	0.560769	0.334999	0.871033	1.07343	1.31746	1.40146	4.57453	2.2871	1.51148
Atr05G052110	0.431901	0.237153	1.44318	0.45155	2.17268	1.67589	5.67556	2.79605	3.68269	3.13829	0.511989	1.08024	1.30268	2.68005	1.77445
Akebia_trifoliata_newGene_5164	1.97305	4.70987	2.46454	5.93146	4.8328	1.87151	7.59136	8.85151	9.66622	0	1.93823	2.57561	3.07111	1.66696	1.58809
Atr09G001810	1.26052	3.07003	1.43658	3.22119	1.56562	0.465655	1.57169	1.61668	0.940246	0.326786	0.533637	0.374194	0	0.041747	0
Atr02G051330	12.2922	3.31844	2.21606	4.62251	13.899	7.12343	19.4485	3.25251	13.5246	5.01385	3.99824	7.1851	34.0036	47.1199	217.84
Atr12G009820	0.702612	1.24762	1.56983	0.369229	1.32621	0.727969	1.15991	0.613977	1.80604	0.87652	0.935596	1.54806	4.12191	5.65973	3.50088
Atr16G002300	1.56596	2.5788	0.920214	1.06251	0.583785	8.23911	0.275126	0.279513	0.158991	0.040649	0.247039	0.115732	0.359611	0.264685	0.387534
Atr09G015490	3.40457	5.05457	2.83073	4.39692	2.7355	0.655195	3.36258	5.31817	4.55718	8.64558	7.71639	8.06811	2.10352	1.48738	1.1941
Atr16G031100	2.91936	0.486011	0.253563	7.26519	4.9581	0.313622	1.68366	0.664815	25.4971	25.3389	10.3716	17.8408	41.1077	119.311	2752.78
Atr15G036750	0.081701	0.061268	0.167146	0.182096	0.045532	0.093024	0.083813	0.297905	0.362099	2.7844	1.25185	2.46078	8.68152	7.93452	12.4109
Akebia_trifoliata_newGene_8698	1.98722	2.36909	2.32454	0.860264	2.99845	1.29698	2.06791	1.75196	2.23654	2.01274	1.14882	1.18366	0.362613	2.92488	4.27603
Atr01G055280	0.908844	1.17179	1.08435	0.967787	0.816167	0.997595	2.17296	2.56955	3.08668	2.15615	1.99599	3.29898	3.64618	4.48032	1.88813
Akebia_trifoliata_newGene_4155	1.6369	3.32531	2.97165	2.38532	5.1798	9.59502	3.25093	2.23938	1.87363	1.46308	1.43634	1.51169	0.580702	1.22253	2.26553
Atr09G005310	7.70314	7.2934	7.65949	4.27877	6.38355	7.35455	7.79999	7.60407	6.86481	13.2857	14.6568	13.1519	22.4613	21.3245	16.973
Atr08G008240	94.2365	44.8074	31.224	272.475	325.504	32.0872	83.9606	225.862	87.453	154.633	156.371	88.6071	35.3528	43.2406	34.9156
Atr06G006710	4.47778	4.14343	4.48379	9.7418	6.61306	6.59313	9.39311	11.9842	12.2901	10.0329	10.6023	11.0408	8.19227	8.25483	8.33958
Atr06G042760	0.601145	1.16564	0.972757	2.24108	1.70172	3.28444	1.42181	1.54854	2.60007	4.04853	3.50569	4.60566	2.80069	3.14822	3.7565
Atr01G065140	6.23025	5.71002	6.52538	5.15669	5.28463	4.81947	9.54145	7.10613	7.80532	4.56182	4.54185	6.68008	0.959051	1.49497	1.54882
Akebia_trifoliata_newGene_3647	2.2348	1.45983	3.20546	3.0289	2.05332	3.03248	3.15639	4.67877	3.76681	2.27949	2.38111	3.43464	8.65011	6.74147	5.34286
Atr09G000490	30.9436	27.8397	30.155	24.4248	21.6173	23.8276	20.4588	15.9925	13.5144	32.6898	26.525	27.0556	12.0889	7.97153	7.79737
Atr06G004710	128.475	122.106	128.18	155.54	154.366	61.1116	144.116	154.895	169.662	91.9184	64.1967	110.311	13.9789	14.5171	19.0191
Atr12G037300	10.0167	8.46964	9.99563	19.9133	16.3893	13.0012	19.1239	26.8596	19.1825	50.4191	42.1116	42.3726	36.8486	27.0431	19.1955
Atr04G046440	8.78271	6.04213	5.74971	7.53104	4.71062	5.14827	6.28392	7.60734	4.3472	2.24689	4.10547	4.29759	3.31542	3.72799	5.01286
Atr05G044120	1.74414	0.419399	0.78849	5.42323	14.7543	1.60668	40.4373	69.5782	5.73025	86.783	272.771	60.6791	14.677	10.844	7.92444
Atr05G041180	31.1276	24.5376	19.9378	27.0053	30.429	15.6958	32.2839	36.1537	27.0481	40.0103	31.2569	27.0856	7.48318	3.61433	6.6742
Atr04G002500	0.173335	0.235686	0.237863	0.052427	0.412973	0.02487	0.092844	0.137923	0.395701	0.581597	0.134669	0.058391	0.839299	0.858792	3.59813
Atr12G034590	0.191934	2.50071	41.3884	1.32798	11.6464	1.95082	6.62669	0.904116	1.63994	0.38807	0.187298	0.505573	0.746862	0.495019	0.572146
Atr10G016950	199.535	146.933	205.831	208.406	108.394	130.766	302.788	344.101	223.029	61.576	125.393	96.4673	11.4189	10.0126	48.0084
Atr04G046190	14.5299	15.6027	19.0831	19.1589	15.0898	14.8147	9.48566	10.3025	11.1947	11.6213	7.89941	11.1677	9.44263	9.07777	8.49887
Atr10G040060	249.035	285.732	231.539	238.228	236.169	269.197	206.387	286.059	264.743	142.222	140.718	210.814	0.133632	0.445673	0.310216
Atr15G033580	83.879	70.0425	88.9422	98.2109	94.007	102.154	144.088	214.924	192.163	384.002	338.828	308.601	719.312	684.197	611.33
Atr06G001290	24.2474	28.1917	29.0471	34.5886	31.3193	20.8058	30.7806	39.8791	34.9095	44.4667	35.0918	41.8715	7.37558	4.70492	6.55191
Atr16G025760	5.8607	4.04364	9.7744	2.27931	2.19743	3.06721	2.44734	3.60271	2.6677	0.548476	0.627883	0.154684	0.059956	0.105212	0.884832
Atr16G000530	24.7193	19.9863	22.1612	19.3771	15.0593	22.2696	14.7322	11.4619	16.4199	13.8965	14.5087	21.2173	29.0297	29.0635	60.499
Atr10G001000	0.073252	0.021858	0.045799	0.056291	0.07838	0.017586	0	0.15759	0.119238	0	0	0.040826	0.68621	1.2312	0.772215
Atr15G033630	0.083184	0.158877	0.094879	2.22409	2.33606	1.28911	4.63918	3.70739	2.31224	25.1133	11.5764	21.1378	25.3754	132.553	39.9851
Atr09G007200	4.77218	2.97852	6.96607	4.57707	2.39012	2.88291	3.11956	5.3419	4.71267	6.18177	3.20608	2.71049	1.74797	2.23537	2.84272
Atr06G018030	0.143078	0.039084	0.25911	0.473565	1.22656	0.451916	0.403897	1.32574	4.57936	46.4609	27.2868	34.7074	19.2737	33.358	94.3709
Atr08G036200	11.3404	10.779	12.3091	2.73797	3.04177	5.96812	7.24458	3.19601	1.80974	1.37598	0.797325	1.0729	0	0.193055	0.378616
Atr08G039250	4.35035	4.55287	2.9901	2.1952	3.25049	4.71934	2.43946	3.22136	2.73136	0.752279	2.05932	0.892884	0.794751	0.689898	1.63361
Atr04G037010	4.16222	2.49864	3.92531	8.92313	7.09882	4.52992	11.7457	12.1941	14.7557	11.995	9.04024	11.9544	5.6187	8.72383	14.1543
Atr05G045450	0.214628	0.265424	0.352194	0.351759	0.766236	0.383969	0.619854	0.399596	0.528129	1.58167	1.23606	1.66619	0.122289	0.206588	0.266386
Atr08G041490	1.02216	0.944037	0.812985	0.304226	0.296255	0.370328	0.240898	0.563287	0.331406	0.273994	0.060364	0.148932	0.363373	0.042093	0.366346
Atr05G037950	0.523805	0.422651	0.55595	0.58997	0.750432	0.131209	0.646997	1.004	0.93155	2.27089	1.15686	2.1131	0.265658	0.216944	0.145198
Atr12G032650	0	0	0	0	0	0	0	0	0	8.27407	0.117104	7.67868	18.9692	18.9918	8.10967
Atr06G001870	577.079	449.974	665.418	1001.72	1115.71	365.717	1076.83	1183.81	1196.63	431.396	279.389	611.626	111.885	112.448	179.377
Atr03G055560	1.28512	1.2919	1.17313	0.565676	1.65043	0.800445	1.51983	2.97096	3.07167	0.422696	0.73364	0.617754	0.220005	0.041662	0.269319
Atr09G000960	50.2687	41.5675	43.8345	32.4979	27.094	36.9161	32.9104	24.8328	23.0155	20.7634	23.6558	22.6742	9.90137	8.97633	21.119
Atr01G064150	53.925	47.6617	55.471	54.5262	48.4029	51.1917	77.043	86.6222	75.6283	136.369	121.092	106.14	201.559	202.316	191.709
Atr06G015780	11.7432	9.67202	13.1406	9.38172	12.265	7.68009	15.8896	9.5751	9.59099	14.6782	16.9672	9.90961	33.8056	35.6818	33.1433
Atr09G032730	13.663	12.5456	13.0664	14.4879	16.0717	15.2332	25.5138	28.4819	32.8531	27.1201	32.67	36.868	28.4896	21.7375	21.5761
Atr01G065200	24.0733	22.9584	26.0526	32.0355	27.868	23.0781	25.0441	30.479	26.615	37.679	28.4759	33.2192	12.9046	10.6043	22.3221
Akebia_trifoliata_newGene_8991	0.379824	0.288703	0.316885	0.046198	0.234419	0.066751	0.170379	0.135052	0.163812	0.702023	0.949812	0.716734	0.869607	0.620229	0.584161
Akebia_trifoliata_newGene_8996	1.85365	0.860679	2.18382	0.507676	1.1011	0.611343	2.08031	2.3503	2.61586	2.50553	1.36396	3.17603	0.414258	1.06332	0.401999
Akebia_trifoliata_newGene_8995	1.89657	1.14127	1.75639	0.890244	2.07155	1.6564	0.722617	0.991478	1.80332	6.77563	1.68501	5.64327	2.99224	4.79404	7.47783
Atr13G005080	4.22131	3.70171	4.2922	7.08001	6.12183	3.44246	3.59663	5.44851	4.50045	24.104	15.3562	16.7489	6.83479	5.61333	5.77115
Atr12G007920	7.25089	7.2451	9.14545	7.72319	7.16211	7.42783	9.65263	6.46718	8.19736	4.05859	6.30361	5.77732	3.07161	3.14646	4.37192
Atr03G050420	16.2207	12.2601	18.9688	4.3579	5.47128	8.94228	6.39965	9.67624	6.98801	3.73225	5.37883	3.39841	14.4493	14.5963	14.3822
Atr09G015800	0.113431	0.090826	0.1411	0.195485	0.069807	0.066199	0.116901	0.759619	0	2.59228	1.34196	1.04826	4.04266	5.39273	3.44868
Atr02G011570	0.095632	0.077446	0.393721	0.301481	0.308388	0.066573	0.249049	0.43215	0.254224	1.51628	1.08839	1.22616	1.34857	1.01749	0.637402
Akebia_trifoliata_newGene_458	24.6823	23.7999	26.3488	25.5394	17.7254	28.9597	34.965	37.4316	31.7908	114.435	71.7924	77.473	155.412	115.501	166.45
Atr04G041920	5.78226	6.34577	6.65802	2.85026	3.23581	4.97472	4.45465	4.36144	3.6538	2.33592	3.01132	2.88029	2.09183	2.00351	2.61511
Atr04G044100	1.51261	1.59447	1.65424	0.996144	1.13772	0.992222	2.11855	0.834496	1.53631	0.409167	0.509775	0.623706	1.57033	0.471096	0.60642
Atr16G014600	0.488339	0.592896	0.5801	0.753018	0.354869	0.277391	1.298	0.513765	0.795607	0.58332	3.12067	1.13155	4.44862	2.80574	1.32017
Atr12G000320	0.425614	0.290353	0.409192	0.787101	0.487552	0.097372	0.54083	1.01318	0.670333	2.03181	2.02911	0.980209	1.01561	1.48766	7.58972
Atr12G028990	13.5092	15.4691	16.6985	12.5786	16.4125	17.5025	25.9684	18.9234	22.1144	21.6302	31.4291	26.4792	49.9115	44.7939	37.6606
Atr03G004660	2.01668	1.60459	2.31563	3.63148	3.12888	1.48156	5.46802	6.76656	6.45697	4.85632	5.03474	5.69386	3.79448	4.47583	3.71532
Atr07G002950	0.937881	0.725978	0.979279	0.337502	0.447404	0.226127	0.375383	0.422771	0.489864	0.417386	0.178202	0.305312	0.481469	0.409706	0.60339
Atr02G049050	13.3911	10.9619	15.0667	11.1674	9.89508	11.1349	17.5254	19.8256	18.161	12.7135	9.72527	10.4395	6.50252	10.2921	7.20861
Atr01G057930	43.4044	42.9464	38.3141	31.6285	28.1514	32.8679	25.9763	26.8641	38.7319	20.0666	22.2349	33.1002	16.4907	17.486	13.7665
Atr12G035850	13.3362	12.1936	11.9861	10.4102	8.20527	7.96668	10.864	12.0224	11.0974	10.5715	11.5408	11.1209	8.0256	7.02041	7.44146
Atr09G041390	9.46303	6.25008	6.98941	8.31272	6.21641	6.2915	8.53371	8.327	7.54757	19.3393	16.2632	18.914	26.895	28.6709	40.9923
Atr10G007750	52.6499	48.2274	48.3855	47.5748	44.9625	42.3944	61.0783	66.501	57.6308	95.5481	85.2007	80.1183	137.561	150.183	125.589
Atr03G001440	26.3408	31.2809	25.9011	17.6034	18.7268	7.75214	8.92757	10.7761	11.2044	6.42978	2.853	7.87637	2.41184	1.81197	17.4128
Atr16G008500	43.8752	42.373	38.853	22.812	22.8065	20.0161	16.5828	18.6683	14.8741	41.9815	32.4275	34.9455	78.9923	82.4464	74.3003
Atr03G012400	0.203574	0.27803	0.209951	0.21554	0.132834	0.260421	0.846339	0.193788	0.289533	0.293395	0.235047	0.600995	0.644437	1.34905	0.556263
Atr03G002620	154.592	169.508	171.689	156.789	137.531	135.895	191.048	158.208	157.259	204.665	196.139	229.044	458.587	436.555	465.665
Atr02G019090	2.23247	3.24841	3.94645	1.50216	1.64613	2.31663	1.34326	1.14461	1.36871	1.46499	0.423792	1.97113	1.20634	1.98985	1.1139
Atr09G041970	142.38	115.669	144.32	255.413	189.875	92.2394	161.164	220.248	189.906	317.174	194.078	292.347	27.1914	20.1713	38.1387
Atr14G035960	12.8553	13.4168	12.8497	13.1499	9.86138	6.85962	12.4695	24.6117	16.7505	51.5413	46.4428	40.5134	47.1115	53.0832	69.2804
Atr06G031690	39.8565	34.8156	34.0862	37.9309	33.631	27.7568	50.0069	45.4488	41.062	22.2109	28.4088	25.3323	12.369	12.9924	22.5253
Atr13G007930	1.86979	1.16643	1.28459	1.39692	0.5957	1.54778	1.07135	1.69324	1.0663	1.28495	1.4626	2.35102	0.106711	0.632138	0.10025
Atr05G047610	336.836	143.334	136.079	259.827	283.035	91.3251	682.843	921.047	357.82	340.046	147.524	166.157	107.268	117.514	95.935
Atr02G060960	10.7661	10.933	12.1748	5.83887	8.93624	7.4137	6.46214	4.78731	7.44473	3.48445	4.98556	5.6897	5.06792	4.42876	6.6061
Atr06G009440	5.02883	3.36767	4.16181	5.01115	5.0379	5.28041	5.71091	6.6838	5.00708	13.4218	7.31446	12.1793	3.8091	3.73669	6.42012
Akebia_trifoliata_newGene_5616	0.217922	0.24532	0.435099	0.529885	0.369375	0.580688	1.4144	0.998252	1.87069	1.33134	2.38505	2.40317	2.37238	1.8649	1.18038
Atr04G043220	8.7107	8.54364	9.14404	12.8351	9.22989	4.48962	11.0932	16.0784	18.242	14.7337	8.96814	20.8095	5.76585	6.53127	4.68421
Akebia_trifoliata_newGene_5612	10.4898	10.2063	10.4594	11.5036	11.1049	8.59384	12.3656	16.5508	13.9273	8.89882	10.0497	7.87201	7.91658	5.76122	5.40582
Akebia_trifoliata_newGene_5761	0.76359	0	1.41128	0	0.394736	0	3.17835	9.68066	4.49448	0	0	0	0	7.15348	0
Atr02G060030	13.9533	15.7421	16.1458	12.3624	9.26947	11.1379	15.1182	18.1383	15.7232	11.9291	14.0331	9.57654	8.74867	7.6285	10.8967
Atr01G047940	0.870787	0.607752	0.746794	0.977693	0.425026	0.423468	0.562786	0.71821	0.95843	0.167186	0.080429	0.379385	0.181092	0	0.494156
Atr03G018000	3.05836	2.69058	2.53697	1.75188	1.98983	2.69852	2.16047	2.22305	2.67727	0.680975	0.691046	1.36519	0.120751	0.105586	0.177285
Akebia_trifoliata_newGene_1477	0.809202	0.703382	1.02346	1.51191	1.54914	2.21744	2.33587	3.76747	4.82942	4.18813	3.98246	3.10339	3.6338	4.75949	4.15286
Akebia_trifoliata_newGene_1473	2.14233	2.20999	1.89925	1.80316	2.08617	1.37426	1.24943	1.51591	1.51967	0.732855	0.627849	0.652217	0.774626	0.559928	0.305379
Akebia_trifoliata_newGene_1470	4.4042	5.75959	5.84608	6.25566	6.26908	5.61383	5.67019	4.90371	4.51127	1.56676	2.01103	2.01465	0.40157	0.224377	0.559365
Akebia_trifoliata_newGene_1479	0.619496	0.150158	0.405284	0.1212	1.10565	0.246007	0.304146	1.18101	0.216262	0.158922	0.148513	0.095014	0.736887	0.570294	0.338934
Atr11G038030	75.0964	178.014	159.289	122.176	23.7043	125.359	143.783	16.784	57.1837	15.526	6.1941	10.8328	14.4274	11.0218	13.2365
Atr03G040500	4.29612	5.3121	4.54476	4.18101	4.77857	5.52111	4.83887	5.59928	6.83493	12.8166	18.2389	9.47242	20.896	18.9731	19.1745
Atr03G035640	1.69831	1.60422	2.82453	1.23373	1.12137	1.09067	1.73263	1.44508	1.91068	0.664464	0.412034	0.882945	0.69804	0.479736	0.52803
Atr04G015830	2.84	3.29896	3.05892	1.6825	1.32332	2.23147	1.93193	2.09417	1.63085	2.34385	3.07226	2.45468	0.894537	1.53459	1.05906
Atr06G022190	14.2635	15.3213	12.6642	14.6989	17.3229	17.8962	29.6081	36.7485	29.9134	29.7508	24.2377	20.6207	11.8064	23.5793	21.2753
Atr01G014260	0.377674	0.311632	0.129822	0.176263	0.399622	0.163482	0.963461	0.764251	0.776492	0.20917	0.288826	0.429775	0	0	0.025903
Atr02G004950	6.65773	8.05011	7.91337	6.36131	7.70958	1.34913	11.2995	12.5558	13.267	11.5545	10.2679	9.32194	2.99306	1.76023	1.72958
Atr13G026250	2.56805	0.848336	0.780493	3.85871	4.09384	1.61086	6.40719	5.78875	7.76194	7.31697	6.52538	8.21417	14.7061	15.375	17.2744
Atr10G002060	4.3052	2.47153	3.66517	3.86882	4.69592	4.52524	8.17143	10.9179	7.53566	5.34544	5.02155	4.66862	9.36386	9.69149	8.44904
Atr01G004280	3.76859	4.95945	4.60396	2.46744	2.74021	6.72197	2.59794	2.69582	2.00371	1.33602	1.26394	2.00841	1.11359	1.64666	2.08229
Atr06G002380	6.2667	7.64981	11.0364	8.54731	5.6597	2.20352	5.00824	10.3777	6.47366	22.5793	17.7696	18.694	7.10748	5.6225	5.91254
Atr03G010680	30.1827	18.6051	19.1461	26.9909	23.3429	9.65524	14.97	21.1675	14.0223	57.4195	56.7778	37.138	58.806	24.6035	28.1206
Atr11G039070	63.4816	127.645	103.91	97.2161	19.6247	104.785	112.273	20.1041	33.8274	27.2284	18.8353	23.3321	43.6646	45.1036	30.1642
Akebia_trifoliata_newGene_6904	180.35	150.9	180.608	172.616	133.813	169.916	284.838	302.573	300.66	250.446	248.528	249.984	480.525	418.058	506.303
Atr10G010520	21.3876	17.452	23.1594	13.4082	12.9759	14.6165	16.2424	18.7055	15.2173	16.3656	14.5468	17.1396	11.3144	10.5715	12.9919
Atr13G020150	3.25199	3.75803	4.19227	2.27427	2.24338	2.87066	4.26924	5.07844	3.27927	2.43151	4.819	4.12237	1.67348	0.73546	1.33797
Atr14G020140	1.87297	1.96277	1.711	1.08848	1.01568	1.89285	0.787735	1.50652	1.23712	3.89503	4.84225	2.57023	8.52227	7.21118	5.58316
Atr11G001260	1.02018	1.05909	1.73687	1.13754	1.8114	1.40398	0.9365	0.85937	1.60085	0.426256	0.615475	1.28609	0.624863	0.727006	0.593534
Atr08G035780	14.2569	13.5193	12.2391	10.8242	13.9509	13.9392	19.9206	18.0105	17.9251	36.7708	41.6474	27.6407	38.8151	50.8055	30.1745
Atr12G008300	1.11189	2.30016	2.52519	1.93154	1.49387	1.82185	2.5265	3.56976	2.15892	4.08495	5.08722	3.39326	2.0943	1.38015	0.531959
Akebia_trifoliata_newGene_7054	2.12438	0.999415	3.31997	0.20791	4.35629	0.23571	1.82576	3.22389	1.9073	0.924138	1.44751	0.22268	3.16763	1.82709	1.0658
Akebia_trifoliata_newGene_7052	0.979103	0.572827	0.182022	0.810361	0.820115	0.50694	1.07123	0.812425	0.662028	0.409956	0.1299	1.03144	2.71649	4.18684	3.1881
Akebia_trifoliata_newGene_7053	0.445066	0.679264	0.869319	0.679064	0.526138	0.890424	0.213558	1.58302	1.45093	1.45849	2.87658	1.02323	3.60062	1.73186	2.3527
Atr11G038060	45.2414	113.089	101.607	76.0457	11.1804	77.3176	89.8275	6.58427	34.2436	0.539311	3.32798	2.3062	2.68875	2.67716	0.227492
Atr06G018540	20.8984	31.196	25.6997	45.0765	38.2259	52.7454	16.9476	22.2523	32.6482	4.42659	2.75557	6.12964	0	0	0
Atr02G042510	0	0.919906	1.43449	0.402894	0	2.9997	0.066656	0	1.42144	5.099	12.3347	9.89162	21.0423	14.5722	15.088
Atr16G000800	3.66868	0.90892	1.30959	4.46338	4.26942	0.995956	4.28205	6.4551	6.2896	23.21	13.8332	17.3365	22.0427	16.0506	15.6522
Atr11G000130	18.6919	18.9379	15.818	14.2809	20.4626	37.4308	38.9749	21.5282	19.4545	4.89255	3.33028	3.87164	3.80385	3.53843	2.36408
Atr01G065040	8.00931	10.3002	9.29464	6.3132	6.88134	22.685	6.02441	8.42329	7.43441	4.70052	17.9719	6.62723	3.96865	2.16611	3.71696
Atr15G032840	330.76	227.501	287.177	307.042	266.223	281.8	542.914	425.841	371.891	582.217	458.705	451.902	860.144	853.449	718.673
Atr04G038650	120.903	131.398	104.782	149.843	172.871	263.797	147.638	354.056	294.168	752.293	797.068	595.724	1059.96	1104.88	366.978
Atr07G015250	4.12989	5.20023	5.1567	7.1238	3.33943	5.06787	4.69706	5.83623	6.78114	3.9247	3.21628	3.95455	1.61244	2.93562	2.77955
Atr06G045770	85.2898	85.1768	80.7493	54.3438	49.4105	38.0678	38.6937	49.716	39.0949	60.7933	55.4872	53.9552	55.3309	47.0261	65.2256
Atr01G065590	12.2762	8.42582	7.64855	10.2011	10.7365	6.79488	10.1098	17.9098	14.563	33.9722	44.2225	36.3584	23.9185	28.1787	29.4284
Atr12G009760	2.91923	2.22787	2.7719	4.0643	3.47998	3.29505	4.22181	7.02912	4.94607	10.7321	9.81008	6.14649	5.21718	6.50593	6.44376
Atr01G006390	129.394	133.609	130.746	137.913	142.798	98.8885	141.465	151.858	168.231	155.904	128.909	150.918	82.8574	70.1324	92.6952
Atr02G005140	3.01311	1.84759	3.35445	2.56787	1.38175	0.881392	1.37139	2.27028	1.64008	5.89324	2.74916	4.61262	7.60593	7.4286	6.02162
Atr12G004220	8.12487	7.80424	8.15412	6.70843	6.20818	7.6578	8.05738	10.4421	7.06687	19.4207	15.3065	14.7912	21.2604	27.5899	18.7455
Atr05G039890	2.15116	2.15938	1.22004	2.10135	2.87661	2.02428	3.19845	5.64704	5.10077	7.93217	5.89192	7.52363	15.913	19.4897	14.3543
Atr01G011110	8.37836	5.45199	10.3611	9.31024	10.7199	8.06424	16.7234	14.8859	16.0932	25.6351	16.5179	17.8772	17.5687	20.0058	21.7267
Atr15G031300	53.6068	50.8541	42.3596	47.6646	57.8515	52.6356	51.2874	81.4003	76.2709	141.065	137.467	117.099	116.965	285.468	134.476
Atr10G001620	35.6606	33.1012	32.2728	25.8591	24.3069	23.7821	27.8339	28.5923	21.7411	1.5793	5.5252	3.95194	0	0	0.331655
Atr05G038850	7.95473	8.29753	10.2875	9.43021	11.7095	10.2547	16.6114	12.8653	14.5819	15.4774	14.9589	17.1041	22.3135	23.9396	21.0012
Atr05G040280	3.74856	2.95885	3.00821	1.55561	1.847	3.34103	3.41117	1.6862	2.02639	1.00545	1.62647	0.782073	1.47731	1.62102	1.40903
Atr12G010820	0.190086	0	0.047107	0.013937	0.221734	0.290518	1.76423	1.02174	0.582193	0.567538	0.524118	0.406863	0.681445	0.972848	0.645026
Atr02G004230	4.39236	6.27497	5.22295	4.72271	4.10181	3.77006	3.54239	6.11546	3.17681	5.46664	5.1606	5.50193	2.14495	3.15161	1.55877
Atr04G044340	5.39876	4.86	4.98845	3.40762	3.89095	4.81169	5.59001	4.66527	4.55036	6.4584	5.9584	6.47654	15.6745	15.5871	12.2933
Akebia_trifoliata_newGene_8718	0.411343	0.221421	0.152818	0.384958	0.280136	0.271896	1.48728	0.532237	0.91227	1.46467	1.19289	1.09964	2.20339	2.70832	1.46351
Atr09G000750	14.6818	17.6886	16.3104	12.4053	13.8485	16.3401	19.8225	20.2165	23.1558	32.8606	30.7482	41.3277	51.1193	52.7369	47.9984
Akebia_trifoliata_newGene_8715	3.19744	1.46528	0.846568	15.2337	7.74982	4.01943	5.72301	9.84523	5.22313	115.701	133.906	58.3966	121.489	77.0755	111.22
Akebia_trifoliata_newGene_928	0.516911	0.5781	0.756439	0.617985	0.412648	0.615224	0.610739	0.961645	0.437061	3.03709	3.11493	2.88295	2.8527	1.7317	1.63621
Atr16G034290	8.67889	10.243	9.41655	8.65656	6.73142	7.76017	8.28439	6.09593	6.92105	6.20333	4.03991	4.13876	7.35283	6.67724	5.8502
Atr03G057450	43.2327	39.2029	35.0195	24.4914	25.0185	25.7471	28.8593	26.0758	21.519	25.8	26.3359	29.5649	22.4709	20.4925	22.7593
Atr04G041440	64.2237	55.9476	77.7256	122.012	88.7911	58.2551	122.876	173.392	138.143	141.169	105.9	104.646	59.1839	56.3322	31.0991
Atr02G012100	1.69455	2.44904	4.33441	5.03641	1.14777	2.83657	2.63154	0.471761	1.51617	0.72344	0.536007	0.261593	0.816393	0.176312	0.719115
Atr03G002590	4.80482	5.05067	5.04226	6.77445	7.11733	1.34817	8.49099	9.33691	8.14787	5.65266	5.36226	6.24361	0.563176	0.38175	0.851364
Atr02G001030	13.7437	11.3208	10.7268	7.07074	8.5488	15.1819	17.1221	8.53805	11.0771	1.89773	3.69646	2.64371	2.08231	1.63978	5.59065
Atr15G037010	2.12727	2.49936	3.00329	2.2134	1.64969	2.72082	2.28139	3.31605	2.55341	3.54424	2.59322	2.25999	7.158	6.33233	7.22621
Atr07G003510	6.44382	6.26466	5.51326	9.75713	7.88708	9.23384	10.0302	13.7832	13.5399	14.8897	15.0772	14.7046	16.8832	19.3803	14.7329
Atr12G031800	24.431	14.9632	27.0906	23.9734	15.2472	13.4173	45.6521	26.1895	20.6986	17.9986	26.3157	12.2614	3.96246	3.15483	7.50263
Atr13G035750	5.5888	6.47637	7.03206	4.85312	9.86419	7.44908	12.9767	10.714	9.98516	14.6799	15.8847	16.4085	12.6827	15.096	15.1825
Atr14G004660	1.24387	0.735379	0.900412	0.790839	0.981713	1.38275	1.83946	0.989319	1.5585	2.7003	1.73711	1.32822	4.8317	2.83569	3.78883
Atr03G041670	6.35834	3.96849	5.56975	3.52294	3.96436	4.01746	4.88759	4.36425	3.37395	2.8771	2.18796	2.66413	1.58326	2.53758	1.89029
Atr09G006360	1.70522	1.35354	3.35245	1.64118	1.25691	1.9525	0.995156	1.18349	0.455966	0.189606	0.527197	0.415151	0.329762	0.123664	0.188356
Atr06G002620	3.92121	3.00326	3.30648	2.80841	3.58978	3.53494	4.79892	5.30628	5.19586	12.5196	10.8943	17.0872	8.257	9.51626	6.15731
Akebia_trifoliata_newGene_3752	0.038221	0.029025	0.009456	0.139	0.362817	0.064266	0.070795	0.193266	0.308077	3.45988	1.88415	4.4117	4.61895	7.7396	4.65204
Atr08G041280	0.48243	0.044674	0.303004	0.629559	0.308126	0.488821	0.887978	2.11277	1.29353	4.4958	1.44705	3.3961	2.13536	2.87233	2.30129
Atr03G051140	198.084	235.524	157.329	324.669	240.674	280.6	326.822	387.952	405.188	174.96	407.964	310.587	28.7754	58.3858	94.6423
Atr05G046570	4.71703	3.72785	4.95209	8.58461	8.57023	10.9529	15.6202	19.1948	19.6639	19.2255	16.3711	17.8508	10.0252	12.4088	9.181
Atr11G029940	1.59	2.22602	2.1077	2.51827	1.91293	2.96429	1.42311	1.7706	1.8444	1.10253	0.845144	0.527631	0.316021	0.254359	0.341162
Atr03G000930	0.500278	0.217592	0.293199	0.976071	0.231359	1.45752	3.37233	2.5328	1.09316	20.7403	7.18492	8.6073	19.6235	30.474	10.9462
Atr06G015420	17.783	16.8123	16.0273	16.5536	17.4694	11.9115	12.9243	12.4786	8.64326	8.29571	10.9089	13.5235	3.95355	3.55013	2.86687
Atr04G045750	141.837	132.456	154.739	109.725	81.1454	81.9802	71.2894	62.7038	68.361	52.3022	49.4757	71.3219	32.751	25.8462	38.2523
Atr01G044160	5.24389	5.16754	4.39576	1.65466	4.23005	2.22281	1.91125	2.64494	2.01293	1.82094	2.87306	3.56321	2.11901	1.74613	1.45391
Atr03G054530	110.788	100.112	105.805	124.285	83.3947	96.9987	110.868	76.1455	63.8413	33.7535	50.7163	37.2923	2.35537	2.03062	8.87084
Atr16G032190	3.01058	1.89486	1.92751	1.2931	1.66748	1.55557	2.52137	3.40095	1.55596	0.532441	0.651546	1.12388	0.523666	1.08446	0.886834
Atr04G006480	6.36348	3.68983	3.29236	12.2518	8.14716	4.56785	10.1194	12.2749	8.18429	56.5215	32.272	41.5061	23.2165	17.2598	68.1214
Atr06G011500	1.59311	0.952541	0.348793	0.312544	0.665298	0.871092	0.838746	1.3401	0.345371	1.51341	3.11729	3.38242	8.66691	7.76524	4.25193
Atr09G035190	4.72751	4.06314	4.9939	3.8733	5.1914	3.69226	7.52661	3.74902	5.31731	0.465414	0.401968	0.495448	4.16689	5.49612	2.33123
Atr14G032710	4.31986	3.74149	4.20029	9.04378	8.58844	9.21058	19.0924	20.0981	20.0056	35.4714	24.2297	28.7385	42.5045	39.5221	39.0059
Atr05G046390	0.112781	0	0	0.137101	0	0.270943	0.398775	0.299293	0.482483	2.37219	0.535406	1.67188	4.3272	3.37664	5.47036
Atr01G055710	20.817	19.2741	17.7204	15.3129	12.6795	15.4194	8.99125	11.5926	11.5272	8.74497	13.2483	12.56	5.75394	4.22528	5.49048
Atr07G005910	27.9529	29.1467	30.5126	33.8809	24.1353	25.6787	23.0242	23.6599	22.8788	27.5877	23.6503	24.9784	9.25796	8.61835	18.6838
Atr06G000750	30.3574	24.8833	24.1428	31.7236	31.0202	29.7151	37.0255	32.36	29.2781	44.6407	43.1766	48.9035	107.568	115.903	83.4493
Atr12G036120	10.7231	13.4367	13.6285	9.2155	6.87444	6.51713	5.52526	8.11599	6.75767	9.08464	9.9057	9.58384	2.79203	2.28554	1.87048
Atr01G012020	185.091	160.234	180.887	202.886	212.183	190.006	150.033	310.249	172.641	344.189	281.687	237.648	128.497	158.316	124.488
Atr11G039330	77.3397	136.614	117.006	115.615	67.4182	137.568	135.825	58.8696	65.5017	17.2721	23.1669	25.0494	2.88967	2.07022	3.11299
[truncated: 6,758 more rows]
